# Supplementary material for: Acridin-10-ium 6-carb­oxy­pyridine-2-carboxyl­ate
Source: Acta Crystallogr Sect E Struct Rep Online. 2011 Dec 21;68(Pt 1):o196. doi: 10.1107/S1600536811053578 (PMC3254532; doi:10.1107/S1600536811053578)
Supplement: Supplementary file 2 [file e-68-0o196-Isup2.hkl]

# 
# h,k,l, Fc-squared, Fo-squared, sigma(Fo-squared) and status flag 
# 
data_I
_shelx_title ' (H-acr)(H-dipic)' 
_shelx_refln_list_code          4 
_shelx_F_calc_maximum      442.29 
_exptl_crystal_F_000      1440.00 
_reflns_d_resolution_high  0.7497 
 
loop_ 
 _symmetry_equiv_pos_as_xyz 
 'x, y, z' 
 '-x, y, -z+1/2' 
 'x+1/2, y+1/2, z' 
 '-x+1/2, y+1/2, -z+1/2' 
 '-x, -y, -z' 
 'x, -y, z-1/2' 
 '-x+1/2, -y+1/2, -z' 
 'x+1/2, -y+1/2, z-1/2' 
 
_cell_length_a    16.6817 
_cell_length_b     8.2872 
_cell_length_c    23.7289 
_cell_angle_alpha  90.000 
_cell_angle_beta  105.582 
_cell_angle_gamma  90.000 
 
_shelx_F_squared_multiplier     1.000 
 
loop_ 
 _refln_index_h 
 _refln_index_k 
 _refln_index_l 
 _refln_F_squared_calc 
 _refln_F_squared_meas 
 _refln_F_squared_sigma 
 _refln_observed_status 
   2   0   0      113.12      249.12     14.61 o 
   4   0   0       30.99       34.40      9.46 o 
   6   0   0      112.41      109.45     13.90 o 
   8   0   0       93.19       93.46     16.40 o 
  10   0   0      481.13      458.31     35.03 o 
  12   0   0      564.14      511.78     41.14 o 
  14   0   0     1358.37     1316.38     91.06 o 
  16   0   0     1534.58     1091.63    153.01 o 
  18   0   0     1324.75     1585.06    194.53 o 
   1   1   0      127.17      144.68     10.56 o 
   3   1   0    15775.45    15820.23    137.47 o 
   5   1   0     6610.27     6685.02     61.68 o 
   7   1   0     3866.74     3828.71     53.36 o 
   9   1   0      805.61      777.24     28.64 o 
  11   1   0      479.41      444.02     22.67 o 
  13   1   0     5502.00     5706.30    110.35 o 
  15   1   0       20.14       10.19     17.63 o 
  17   1   0        0.73        7.71     22.94 o 
  19   1   0      248.16       85.67     79.08 o 
  21   1   0      195.14      -21.29     36.89 o 
   0   2   0      882.93      732.63     52.59 o 
   2   2   0     6825.83     6467.72     85.57 o 
   4   2   0     1411.96     1406.48     30.50 o 
   6   2   0      423.75      395.10     34.50 o 
   8   2   0      301.21      278.88     21.27 o 
  10   2   0      142.19      131.74     17.43 o 
  12   2   0        0.38        4.00     12.66 o 
  14   2   0      370.51      386.67     44.26 o 
  16   2   0       66.59       97.87     26.06 o 
  18   2   0       59.30       56.30     37.84 o 
  20   2   0       60.52        5.00     35.50 o 
   1   3   0        4.51        0.84      9.34 o 
   3   3   0     4284.23     4223.60     83.32 o 
   5   3   0      240.78      276.13     19.87 o 
   7   3   0      398.67      315.96     34.85 o 
   9   3   0     1025.38     1052.38     55.79 o 
  11   3   0     1910.38     1975.49     81.30 o 
  13   3   0      749.15      756.55     48.76 o 
  15   3   0       84.29       73.26     24.48 o 
  17   3   0      250.57      221.66     39.68 o 
  19   3   0      220.93       97.42    164.18 o 
   0   4   0      282.19      328.56     51.00 o 
   2   4   0      836.06      684.39     60.10 o 
   4   4   0        7.37       14.03     15.24 o 
   6   4   0     2969.62     3134.89     70.95 o 
   8   4   0       16.71        8.08     13.90 o 
  10   4   0       41.61       57.49     19.53 o 
  12   4   0       31.29        7.62     16.47 o 
  14   4   0        0.11       24.83     16.06 o 
  16   4   0       86.57       86.84     28.04 o 
  18   4   0       52.02       80.08     28.48 o 
   1   5   0      473.44      378.21     49.22 o 
   3   5   0      581.85      508.02     38.48 o 
   5   5   0     3130.04     3116.58     73.74 o 
   7   5   0      293.30      249.54     51.08 o 
   9   5   0      152.22      131.37     28.21 o 
  11   5   0     1388.13     1388.82     76.31 o 
  13   5   0      277.41      245.40     41.86 o 
  15   5   0        0.35       25.82     19.90 o 
  17   5   0       68.30       51.84     25.67 o 
  19   5   0       62.99      141.17     32.08 o 
   0   6   0     1460.24     1644.37    130.47 o 
   2   6   0       54.55       38.75     34.99 o 
   4   6   0      798.10      829.35     50.88 o 
   6   6   0      946.11      879.97     66.65 o 
   8   6   0      191.19      137.82     38.74 o 
  10   6   0      116.46      140.54     32.92 o 
  12   6   0       45.09       34.45     22.16 o 
  14   6   0      119.60      132.61     34.49 o 
  16   6   0       12.99       38.43     22.55 o 
  18   6   0      280.84      417.91    118.61 o 
   1   7   0      408.70      466.24     41.46 o 
   3   7   0      658.31      559.95     38.92 o 
   5   7   0      136.86      134.87     35.84 o 
   7   7   0     1735.57     1807.01    102.67 o 
   9   7   0      321.85      312.53     52.99 o 
  11   7   0       10.37       -0.44     24.11 o 
  13   7   0        0.29       32.78     27.94 o 
  15   7   0       11.45        1.13     20.20 o 
   0   8   0     1435.35     1548.31    107.57 o 
   2   8   0       11.73       20.35     18.94 o 
   4   8   0        0.04       -5.25     21.03 o 
   6   8   0       36.55       10.49     22.30 o 
   8   8   0       41.85       18.18     26.66 o 
  10   8   0       13.80       40.41     33.85 o 
  12   8   0      303.56      362.36     84.38 o 
  14   8   0      144.61      299.39     46.15 o 
   1   9   0       19.30       17.49     19.66 o 
   3   9   0       46.46       58.27     29.15 o 
   5   9   0      383.17      414.03     65.91 o 
   7   9   0       17.87       11.27     24.73 o 
   9   9   0        0.80        8.22     23.42 o 
  11   9   0        1.98        8.93     30.44 o 
   2  10   0        6.06       15.37     28.42 o 
   4  10   0        3.93      -20.58     23.59 o 
   6  10   0       70.80      124.04     38.90 o 
   8  10   0      181.85       94.90     40.87 o 
   1  11   0       56.92       21.94     64.05 o 
 -21   1   1       56.58      -51.10     51.10 o 
 -19   1   1      167.13       37.17     52.59 o 
 -17   1   1      664.40      589.74     80.57 o 
 -15   1   1      741.82      765.56     55.11 o 
 -13   1   1     3386.49     3313.32     74.43 o 
 -11   1   1       23.41       20.17      8.45 o 
  -9   1   1     1594.34     1442.70     43.51 o 
  -7   1   1     2986.39     2864.41     63.19 o 
  -5   1   1     3160.84     3132.34     32.72 o 
  -3   1   1        1.44       12.85      8.27 o 
  -1   1   1        6.59       27.65      4.88 o 
   1   1   1      217.08      242.23     10.71 o 
   3   1   1    17460.81    18176.42     92.44 o 
   5   1   1    17609.22    17272.52    102.74 o 
   7   1   1     1693.01     1754.64     35.96 o 
   9   1   1      544.15      508.06     22.54 o 
  11   1   1      793.79      767.53     33.45 o 
  13   1   1     3866.83     3989.20     93.82 o 
  15   1   1       42.41       54.28     22.53 o 
  17   1   1       98.13       98.57     44.32 o 
  19   1   1      515.55      414.35    121.58 o 
  21   1   1      129.43       38.36     43.84 o 
 -20   2   1        8.16       45.51     47.94 o 
 -18   2   1      712.27      901.97    106.23 o 
 -16   2   1      141.38      162.74     32.68 o 
 -14   2   1      234.65      224.17     30.70 o 
 -12   2   1      145.76      140.03     27.77 o 
 -10   2   1      214.91      198.93     18.51 o 
  -8   2   1      199.86      173.16     19.55 o 
  -6   2   1      220.45      216.20     28.11 o 
  -4   2   1       24.76       22.48      9.65 o 
  -2   2   1    29554.42    29627.34    154.08 o 
   0   2   1      434.40      333.06     78.19 o 
   2   2   1       58.30       82.15     12.03 o 
   4   2   1      958.38      922.63     26.31 o 
   6   2   1     2839.97     2828.86     72.40 o 
   8   2   1     5941.90     6168.82     94.62 o 
  10   2   1      974.74      919.19     31.67 o 
  12   2   1      577.56      511.04     37.80 o 
  14   2   1      497.62      451.78     47.84 o 
  16   2   1        1.21       38.74     18.20 o 
  18   2   1      131.52      215.09     58.03 o 
  20   2   1       39.03       37.14     38.93 o 
 -19   3   1       38.33       53.12     37.08 o 
 -17   3   1      168.38      175.42     36.13 o 
 -15   3   1      201.35      137.73     26.22 o 
 -13   3   1        0.55       -4.98     15.15 o 
 -11   3   1     2070.51     2077.24     82.82 o 
  -9   3   1      911.04      961.84     62.07 o 
  -7   3   1    14820.55    15716.21    227.02 o 
  -5   3   1     1109.64     1090.10     34.60 o 
  -3   3   1     2042.42     2272.11     46.55 o 
  -1   3   1     4632.37     4728.98    107.54 o 
   1   3   1      651.35      752.90     44.30 o 
   3   3   1     3238.94     3305.06     73.44 o 
   5   3   1      707.51      642.02     26.58 o 
   7   3   1      359.69      378.34     32.72 o 
   9   3   1     1000.30     1183.39     58.75 o 
  11   3   1     1984.21     2040.28     82.55 o 
  13   3   1     1451.74     1494.97     76.38 o 
  15   3   1       20.32      -13.10     17.55 o 
  17   3   1        5.71       23.86     20.83 o 
  19   3   1       58.64       23.18     38.79 o 
 -20   4   1      220.14      149.25    188.40 o 
 -18   4   1       64.71       49.96     24.57 o 
 -16   4   1       10.74        8.12     16.59 o 
 -14   4   1        7.59       -7.67     16.69 o 
 -12   4   1      131.50       98.15     28.48 o 
 -10   4   1       95.48       84.98     32.25 o 
  -8   4   1      580.91      584.01     50.16 o 
  -6   4   1     7245.96     7728.90    152.57 o 
  -4   4   1      266.60      283.95     21.08 o 
  -2   4   1     4283.90     4493.44     96.27 o 
   0   4   1    21841.04    24405.96    287.03 o 
   2   4   1     5038.87     5601.58    257.98 o 
   4   4   1      465.06      468.41     37.75 o 
   6   4   1     2428.56     2499.00     57.85 o 
   8   4   1       44.91       85.37     20.84 o 
  10   4   1       28.47        7.97     16.65 o 
  12   4   1      655.10      691.13     53.38 o 
  14   4   1      143.38      123.76     27.70 o 
  16   4   1      146.48      162.40     34.13 o 
  18   4   1       15.03       42.01     22.50 o 
 -19   5   1       14.16       43.89     27.41 o 
 -17   5   1       59.16       41.54     23.59 o 
 -15   5   1      141.14      131.19     34.08 o 
 -13   5   1       14.35        9.22     18.97 o 
 -11   5   1      107.46      123.88     29.00 o 
  -9   5   1       13.63       31.24     20.83 o 
  -7   5   1      304.49      302.35     42.19 o 
  -5   5   1        0.00        3.33      8.87 o 
  -3   5   1      132.81      144.44     21.57 o 
  -1   5   1      810.93      924.47     51.07 o 
   1   5   1       84.68       85.99     34.40 o 
   3   5   1        8.23       -7.76     11.09 o 
   5   5   1      347.06      272.60     31.73 o 
   7   5   1     2907.81     2822.38    110.59 o 
   9   5   1     1419.98     1476.00     74.14 o 
  11   5   1        2.18        3.68     15.99 o 
  13   5   1      159.68      149.04     31.99 o 
  15   5   1      639.78      692.23     66.19 o 
  17   5   1       49.24       16.25     25.30 o 
 -18   6   1        0.76       71.88     25.16 o 
 -16   6   1      107.03      100.79     28.01 o 
 -14   6   1       12.27      -14.19     20.22 o 
 -12   6   1      274.63      308.12     48.42 o 
 -10   6   1      243.53      217.90     39.74 o 
  -8   6   1       41.05       94.30     47.84 o 
  -6   6   1      202.01      187.20     46.82 o 
  -4   6   1     1325.33     1369.04     59.85 o 
  -2   6   1     1484.21     1527.71     70.82 o 
   0   6   1       13.13       -9.08     10.82 o 
   2   6   1       65.86       64.80     22.71 o 
   4   6   1     2466.88     2354.93     80.88 o 
   6   6   1     3844.81     3821.93    135.68 o 
   8   6   1     1514.10     1536.19     91.93 o 
  10   6   1        5.00       10.91     21.08 o 
  12   6   1       43.54       26.66     21.19 o 
  14   6   1       10.45       -7.16     18.44 o 
  16   6   1      361.25      406.16     58.54 o 
 -15   7   1        5.76      -11.77     23.15 o 
 -13   7   1       41.08       77.57     31.26 o 
 -11   7   1       73.28       53.95     28.89 o 
  -9   7   1      219.68      179.85     51.34 o 
  -7   7   1       66.35       36.52     28.51 o 
  -5   7   1       29.54       11.27     38.94 o 
  -3   7   1      641.68      631.68     43.38 o 
  -1   7   1      660.60      681.08     58.23 o 
   1   7   1      809.94      836.87     60.55 o 
   3   7   1        9.30       28.08     14.30 o 
   5   7   1     2906.19     2987.08    127.14 o 
   7   7   1      431.13      424.65     57.09 o 
   9   7   1      120.31      158.07     39.34 o 
  11   7   1       82.22       55.81     27.20 o 
  13   7   1       10.50       10.32     27.43 o 
  15   7   1       92.59      121.67     37.36 o 
 -14   8   1       27.44       44.20     27.17 o 
 -12   8   1       60.31      102.66     34.30 o 
 -10   8   1      490.95      419.58     77.08 o 
  -8   8   1       71.85       54.51     40.50 o 
  -6   8   1        1.34       -7.21     21.09 o 
  -4   8   1      877.95      808.89     72.45 o 
  -2   8   1      210.72      189.27     33.04 o 
   0   8   1       16.84        4.73     16.57 o 
   2   8   1      106.25       92.23     21.19 o 
   4   8   1        2.79       -6.14     20.65 o 
   6   8   1        2.46       26.45     24.52 o 
   8   8   1       65.38      112.37     35.82 o 
  10   8   1       20.21       29.32     27.83 o 
  12   8   1       44.68       51.02     27.59 o 
  14   8   1        0.11      -23.69     23.69 o 
 -11   9   1      158.70       61.48     39.42 o 
  -9   9   1      127.37       68.09     59.90 o 
  -7   9   1      108.84      116.71     35.15 o 
  -5   9   1      454.54      531.84     68.77 o 
  -3   9   1       11.05       -7.38     23.89 o 
  -1   9   1        1.31      -10.65     18.16 o 
   1   9   1       21.08       23.96     19.67 o 
   3   9   1       36.63       61.85     29.86 o 
   5   9   1        5.93        2.70     24.29 o 
   7   9   1       17.29       36.47     25.21 o 
   9   9   1      220.15       56.98     47.68 o 
  11   9   1        0.52      -11.94     38.57 o 
  -8  10   1       18.04        6.44     29.35 o 
  -6  10   1      552.16      654.72     71.55 o 
  -4  10   1      501.84      617.28     71.13 o 
  -2  10   1       74.87       86.83     32.25 o 
   0  10   1        2.48      -25.30     40.53 o 
   2  10   1       19.57       21.44     28.66 o 
   4  10   1      230.27      269.52     49.91 o 
   6  10   1       92.84      177.62     47.14 o 
   8  10   1        7.45       -2.53     51.30 o 
  -1  11   1      445.38      501.54    146.68 o 
   1  11   1       11.29        6.92     50.02 o 
 -20   0   2       27.38      -34.20     34.20 o 
 -18   0   2       63.74       43.49     42.50 o 
 -16   0   2      244.34      211.13     86.79 o 
 -14   0   2     3539.12     3623.27    109.93 o 
 -12   0   2       39.23       45.80     12.98 o 
 -10   0   2       10.35        8.42     10.40 o 
  -8   0   2     6882.91     7369.26    248.99 o 
  -6   0   2     9322.43     9629.69    306.71 o 
  -4   0   2      590.45      518.44     41.81 o 
  -2   0   2    41933.23    41792.37    377.49 o 
   2   0   2    88509.85    83388.50    296.77 o 
   4   0   2     2573.55     2672.68     57.45 o 
   6   0   2     1337.01     1230.72     45.90 o 
   8   0   2       21.65       23.58     11.66 o 
  10   0   2        4.35        1.15     17.11 o 
  12   0   2      283.92      296.73     35.96 o 
  14   0   2      417.33      396.51     76.80 o 
  16   0   2       64.76      -17.79     29.26 o 
  18   0   2      557.77      494.02    125.53 o 
 -21   1   2      101.99      -19.06     36.33 o 
 -19   1   2      367.68      172.50    126.92 o 
 -17   1   2        7.04       30.69     30.12 o 
 -15   1   2      694.55      653.73     43.66 o 
 -13   1   2     4057.99     4330.49     83.72 o 
 -11   1   2      859.98      804.32     31.55 o 
  -9   1   2      859.66      897.67     31.81 o 
  -7   1   2      656.59      599.58     21.64 o 
  -5   1   2      187.80      149.83     12.53 o 
  -3   1   2     1060.01      979.64     24.35 o 
  -1   1   2     3274.52     3111.04     37.74 o 
   1   1   2        0.31        1.98      4.14 o 
   3   1   2     1442.35     1279.28     24.53 o 
   5   1   2     2417.55     2653.21     40.46 o 
   7   1   2    20201.24    21748.39    142.62 o 
   9   1   2     1837.06     1698.01     44.55 o 
  11   1   2     1105.32     1065.58     39.04 o 
  13   1   2       50.63       40.91     15.15 o 
  15   1   2     1085.03      949.21     73.82 o 
  17   1   2      136.95       61.47     42.40 o 
  19   1   2       19.55       30.40     31.03 o 
 -20   2   2       82.73       24.22     37.42 o 
 -18   2   2      279.11      414.36     85.74 o 
 -16   2   2      258.29      251.04     33.85 o 
 -14   2   2        0.99       -3.93     14.40 o 
 -12   2   2      655.31      563.71     43.17 o 
 -10   2   2     3618.13     3756.47     70.00 o 
  -8   2   2     3885.25     4103.70    113.45 o 
  -6   2   2     1300.25     1263.63     56.07 o 
  -4   2   2     1366.17     1326.22     37.04 o 
  -2   2   2    50091.13    50452.06    230.70 o 
   0   2   2     5146.83     5376.40     98.47 o 
   2   2   2      167.86      242.10     16.66 o 
   4   2   2     1526.83     1423.89     35.25 o 
   6   2   2     3280.38     3330.06     56.20 o 
   8   2   2     2521.48     2716.14     46.64 o 
  10   2   2       56.65       51.06     11.80 o 
  12   2   2      882.43      920.66     68.45 o 
  14   2   2     1769.29     1769.19     84.18 o 
  16   2   2       31.14       11.52     25.54 o 
  18   2   2       77.22       67.35     50.51 o 
  20   2   2        9.19       17.43     36.46 o 
 -19   3   2       86.63       37.12     33.98 o 
 -17   3   2      215.34      183.79     31.90 o 
 -15   3   2       53.75       11.17     20.37 o 
 -13   3   2        4.71       -4.05     26.08 o 
 -11   3   2      989.13      958.44     66.63 o 
  -9   3   2     3676.32     3839.52    122.18 o 
  -7   3   2      226.87      237.36     32.77 o 
  -5   3   2     1563.88     1431.61     41.28 o 
  -3   3   2     4200.55     4114.71     74.78 o 
  -1   3   2      162.49      123.75     19.24 o 
   1   3   2     1836.63     1976.05     66.27 o 
   3   3   2      640.27      716.21     32.11 o 
   5   3   2     5061.06     5390.45     78.67 o 
   7   3   2     4704.71     4635.38    107.06 o 
   9   3   2      387.86      425.46     37.00 o 
  11   3   2     3884.20     3923.33    103.32 o 
  13   3   2     1293.53     1414.68     75.76 o 
  15   3   2       27.57        3.24     19.53 o 
  17   3   2       92.01      104.01     41.63 o 
  19   3   2       24.55       41.82     40.57 o 
 -20   4   2       85.18      133.33     48.68 o 
 -18   4   2        8.88        4.65     17.96 o 
 -16   4   2       58.31       58.14     21.77 o 
 -14   4   2       35.21       61.19     21.77 o 
 -12   4   2      366.49      400.72     44.23 o 
 -10   4   2       53.19       45.56     21.11 o 
  -8   4   2       69.25       71.41     21.60 o 
  -6   4   2     6028.74     6326.26     98.65 o 
  -4   4   2     1188.30     1303.29     54.88 o 
  -2   4   2     1009.01     1031.99     46.43 o 
   0   4   2      426.38      405.52     31.62 o 
   2   4   2     2101.19     1976.80     59.87 o 
   4   4   2     2291.62     2304.01     75.39 o 
   6   4   2      185.06      226.19     19.98 o 
   8   4   2       11.48        7.85     13.40 o 
  10   4   2        0.19        6.38     18.55 o 
  12   4   2       12.08       11.11     14.98 o 
  14   4   2       86.63      137.31     29.98 o 
  16   4   2      278.50      250.41     43.92 o 
  18   4   2       83.53       32.55     30.70 o 
 -19   5   2      234.47      234.14     44.76 o 
 -17   5   2       44.68       -6.43     19.47 o 
 -15   5   2      347.83      275.16     47.05 o 
 -13   5   2      604.24      580.27     55.07 o 
 -11   5   2       55.25       69.48     34.20 o 
  -9   5   2      520.50      512.31     58.46 o 
  -7   5   2       89.79       53.85     23.03 o 
  -5   5   2       20.09       12.29     13.37 o 
  -3   5   2      817.55      813.29     41.63 o 
  -1   5   2     1310.57     1269.01     59.41 o 
   1   5   2     2202.29     2414.89     84.64 o 
   3   5   2        1.79       10.73      9.38 o 
   5   5   2       13.63        9.96     10.35 o 
   7   5   2       72.42      129.90     32.26 o 
   9   5   2      760.40      715.10     53.14 o 
  11   5   2     2330.05     2223.59     98.28 o 
  13   5   2     1646.01     1693.97     90.74 o 
  15   5   2        0.37       15.08     19.84 o 
  17   5   2       60.93       48.48     38.58 o 
 -18   6   2       12.58       41.15     25.83 o 
 -16   6   2       17.90       15.37     24.21 o 
 -14   6   2      295.16      274.92     48.34 o 
 -12   6   2      910.76      971.11     70.86 o 
 -10   6   2     1226.20     1281.79    107.85 o 
  -8   6   2       15.54       89.23     32.16 o 
  -6   6   2       21.47        3.59     25.01 o 
  -4   6   2      334.28      344.64     31.05 o 
  -2   6   2       10.55        8.90     13.41 o 
   0   6   2       48.25       38.97     15.26 o 
   2   6   2       67.54       81.66     18.73 o 
   4   6   2        6.95       12.24     13.90 o 
   6   6   2     5124.04     5574.96    162.31 o 
   8   6   2     2849.54     2991.45    125.25 o 
  10   6   2      962.57     1074.83     79.22 o 
  12   6   2       99.75      104.70     28.46 o 
  14   6   2       56.51       55.77     26.36 o 
  16   6   2        0.01        5.01     21.95 o 
 -15   7   2       89.42      129.86     32.79 o 
 -13   7   2      225.39      195.96     47.23 o 
 -11   7   2      130.96      131.01     39.36 o 
  -9   7   2       56.06       23.57     23.37 o 
  -7   7   2      717.93      735.49     82.47 o 
  -5   7   2      513.84      456.79     75.43 o 
  -3   7   2       14.51       -6.60     11.83 o 
  -1   7   2      133.40      113.77     28.08 o 
   1   7   2       13.21       20.05     19.41 o 
   3   7   2     1583.09     1674.97     74.22 o 
   5   7   2       74.00       54.13     25.26 o 
   7   7   2      946.50     1071.42     78.49 o 
   9   7   2      362.49      408.41     61.89 o 
  11   7   2       95.16       85.63     35.99 o 
  13   7   2       30.99       92.50     33.58 o 
  15   7   2       98.75      154.14     39.85 o 
 -14   8   2       40.34       63.48     29.04 o 
 -12   8   2       63.15       30.86     30.50 o 
 -10   8   2      349.31      362.89     60.56 o 
  -8   8   2       84.18      106.74     34.71 o 
  -6   8   2       14.83       -1.49     22.75 o 
  -4   8   2      324.57      270.64     91.53 o 
  -2   8   2        2.31       15.45     18.56 o 
   0   8   2      724.04      741.29     90.54 o 
   2   8   2      215.87      192.73     31.51 o 
   4   8   2      479.16      439.38     59.10 o 
   6   8   2      134.95       94.69     71.11 o 
   8   8   2      199.05      238.47     50.07 o 
  10   8   2      758.99      345.32    221.65 o 
  12   8   2       64.05       60.09     32.15 o 
  14   8   2       74.33       52.02     38.91 o 
 -11   9   2      367.03      186.47    191.47 o 
  -9   9   2      167.26       31.63     59.22 o 
  -7   9   2      104.12      150.18     41.39 o 
  -5   9   2        0.36      -22.88     22.88 o 
  -3   9   2       71.29       20.38     26.47 o 
  -1   9   2       60.05       69.83     29.54 o 
   1   9   2       75.99       95.56     23.90 o 
   3   9   2       11.70       -5.46     22.93 o 
   5   9   2      101.81      174.48     41.42 o 
   7   9   2       58.07       39.56     49.20 o 
  11   9   2       11.89       10.49     46.36 o 
  -8  10   2      182.37       50.57     89.61 o 
  -6  10   2      109.69      216.36     75.23 o 
  -4  10   2      146.32      122.41     41.77 o 
  -2  10   2       23.08       -0.04     28.44 o 
   0  10   2       25.88       42.31     48.83 o 
   2  10   2       46.98       55.82     39.09 o 
   4  10   2        5.12       83.03     68.99 o 
   6  10   2       23.71        5.73     55.16 o 
  -1  11   2      156.56      129.29     83.82 o 
 -21   1   3       84.46       13.21     37.84 o 
 -19   1   3      356.37      213.96     58.50 o 
 -17   1   3      776.75      761.51     95.86 o 
 -15   1   3     6878.31     7139.25    132.76 o 
 -13   1   3     1192.05     1057.37     56.90 o 
 -11   1   3     3115.23     3042.82     53.87 o 
  -9   1   3      445.49      450.94     22.09 o 
  -7   1   3     2485.45     2539.25     54.05 o 
  -5   1   3      896.49     1021.85     30.59 o 
  -3   1   3      858.80      836.64     25.89 o 
  -1   1   3      360.39      329.50     14.16 o 
   1   1   3     4169.76     4417.66     51.71 o 
   3   1   3      874.74      661.41     20.83 o 
   5   1   3    25074.85    26566.10    146.36 o 
   7   1   3      192.08      100.41     16.01 o 
   9   1   3     2629.08     2721.68     58.51 o 
  11   1   3      606.46      621.11     31.25 o 
  13   1   3     2038.12     2299.35     75.62 o 
  15   1   3     1277.35     1321.36     72.44 o 
  17   1   3        0.32       41.76     28.40 o 
  19   1   3       81.54       22.17     31.79 o 
 -18   2   3      129.61      148.28     51.73 o 
 -16   2   3        7.57       -6.53     14.36 o 
 -14   2   3       35.69       39.49     19.26 o 
 -12   2   3      561.34      647.76     53.99 o 
 -10   2   3      576.95      593.32     48.08 o 
  -8   2   3     3616.12     3601.94    105.65 o 
  -6   2   3     3595.65     3578.69     94.07 o 
  -4   2   3     1955.04     1947.28     31.66 o 
  -2   2   3    62804.09    66218.38    317.73 o 
   0   2   3    52194.39    53730.10    269.17 o 
   2   2   3      114.35       93.17     14.38 o 
   4   2   3       58.72       66.97     10.17 o 
   6   2   3     6229.35     6884.12     90.42 o 
   8   2   3     2616.05     2565.84     70.15 o 
  10   2   3     1340.07     1404.92     42.86 o 
  12   2   3      661.46      626.23     49.43 o 
  14   2   3        1.18        6.03     17.88 o 
  16   2   3      172.19      206.65     36.76 o 
  18   2   3      448.92      366.71    216.86 o 
  20   2   3        0.28       30.05     66.62 o 
 -21   3   3       51.64       22.71     55.25 o 
 -19   3   3       76.81       59.61     38.08 o 
 -17   3   3        1.94       -2.79     15.09 o 
 -15   3   3       72.60       82.25     27.18 o 
 -13   3   3       37.98       50.36     32.56 o 
 -11   3   3      982.89      991.27     67.67 o 
  -9   3   3       16.62        7.82     17.31 o 
  -7   3   3      686.41      685.70     48.16 o 
  -5   3   3      380.83      310.87     15.96 o 
  -3   3   3       20.84       25.45      9.56 o 
  -1   3   3      504.05      441.83     45.27 o 
   1   3   3     1145.46     1142.88     46.84 o 
   3   3   3     4971.49     5328.08     86.89 o 
   5   3   3       74.78       55.35     11.95 o 
   7   3   3     2103.71     2205.05     52.55 o 
   9   3   3      927.84      878.27     53.42 o 
  11   3   3     2565.09     2646.36    133.34 o 
  13   3   3     1225.41     1385.74     75.51 o 
  15   3   3      485.39      517.97     53.86 o 
  17   3   3       32.56       -4.43     19.79 o 
  19   3   3       48.48        4.68     33.60 o 
 -20   4   3       45.72       -1.56     65.43 o 
 -18   4   3       55.34       27.16     19.91 o 
 -16   4   3       80.76      141.80     32.51 o 
 -14   4   3       65.80       67.03     25.70 o 
 -12   4   3      139.31      103.18     31.30 o 
 -10   4   3       67.91       55.23     22.69 o 
  -8   4   3      472.30      470.15     44.96 o 
  -6   4   3      571.47      686.06     29.98 o 
  -4   4   3      557.17      628.81     40.22 o 
  -2   4   3      449.68      491.00     34.79 o 
   0   4   3       12.04       -2.56      9.70 o 
   2   4   3        0.92       -3.63      7.17 o 
   4   4   3       28.88       28.80     10.42 o 
   6   4   3      415.70      388.41     26.12 o 
   8   4   3      609.58      670.22     46.79 o 
  10   4   3        9.83        5.08     13.75 o 
  12   4   3       18.71       23.11     20.74 o 
  14   4   3     1036.47     1066.04     72.13 o 
  16   4   3      103.10       96.84     30.58 o 
  18   4   3        5.48      -20.74     26.68 o 
 -19   5   3      190.04      260.81     39.09 o 
 -17   5   3       12.31      -11.77     22.73 o 
 -15   5   3        9.58       20.92     24.03 o 
 -13   5   3     1097.28     1147.49     73.71 o 
 -11   5   3     4181.20     4480.95    159.13 o 
  -9   5   3       91.17       57.54     24.75 o 
  -7   5   3      466.56      529.45     50.17 o 
  -5   5   3      162.02      167.35     25.29 o 
  -3   5   3        0.31        9.39     12.06 o 
  -1   5   3       35.30       32.02     14.96 o 
   1   5   3      857.70      889.65     51.93 o 
   3   5   3      622.55      606.87     38.27 o 
   5   5   3      191.68      161.31     23.15 o 
   7   5   3     3727.75     4107.28    133.44 o 
   9   5   3     1922.99     1987.94     87.68 o 
  11   5   3      877.36      908.49     64.95 o 
  13   5   3       44.96       45.91     25.04 o 
  15   5   3        5.92       25.25     22.60 o 
  17   5   3      210.39      117.91     60.12 o 
 -18   6   3       29.15       61.78     31.15 o 
 -16   6   3        3.24        0.66     21.97 o 
 -14   6   3       81.05       81.44     28.50 o 
 -12   6   3     1590.57     1460.85     99.64 o 
 -10   6   3      906.00      944.08     77.20 o 
  -8   6   3       88.82       61.82     39.74 o 
  -6   6   3        9.04       -4.28     19.42 o 
  -4   6   3      737.62      680.34     52.38 o 
  -2   6   3        6.23       11.25     13.70 o 
   0   6   3      664.34      636.16     73.06 o 
   2   6   3      757.71      801.83     59.75 o 
   4   6   3     2054.59     2224.96     79.72 o 
   6   6   3      269.11      225.82     41.65 o 
   8   6   3     2181.27     2213.24    108.04 o 
  10   6   3      163.79      159.61     31.19 o 
  12   6   3       40.05       32.72     22.34 o 
  14   6   3       21.49       46.61     27.26 o 
  16   6   3       45.49       53.27     29.54 o 
 -17   7   3        0.50       15.74     27.50 o 
 -15   7   3       25.20       29.51     23.05 o 
 -13   7   3       16.13       35.08     24.31 o 
 -11   7   3       85.70       24.17     24.87 o 
  -9   7   3     1516.77     1593.38    123.49 o 
  -7   7   3      239.28      220.55     55.69 o 
  -5   7   3      394.82      445.93     68.12 o 
  -3   7   3      361.98      428.39     75.39 o 
  -1   7   3      677.50      616.82     51.12 o 
   1   7   3      724.93      736.82     57.85 o 
   3   7   3     3261.18     3348.49    105.23 o 
   5   7   3     1342.40     1367.67     85.61 o 
   7   7   3        0.03      -18.35     18.35 o 
   9   7   3      243.79      199.42     43.98 o 
  11   7   3        9.22       21.78     22.48 o 
  13   7   3       70.05       60.57     37.07 o 
  15   7   3      135.24      192.62     59.60 o 
 -14   8   3        1.74      -16.37     26.99 o 
 -12   8   3       57.96       55.98     31.17 o 
 -10   8   3      394.51      400.94     64.33 o 
  -8   8   3       16.57       55.95     41.91 o 
  -6   8   3       40.01        9.66     37.66 o 
  -4   8   3       37.18       48.43     30.46 o 
  -2   8   3       17.01       21.73     22.18 o 
   0   8   3       39.07       39.96     20.39 o 
   2   8   3      259.58      259.16     38.96 o 
   4   8   3        3.14       15.12     20.71 o 
   6   8   3      403.94      375.24     54.41 o 
   8   8   3      639.86      740.25     72.69 o 
  10   8   3      716.67      377.99    382.13 o 
  12   8   3       17.14       19.14     34.46 o 
  14   8   3        4.69       48.91     35.89 o 
 -11   9   3        1.17       27.28     30.05 o 
  -9   9   3       10.60       24.61     22.81 o 
  -7   9   3      306.83      316.38     59.81 o 
  -5   9   3      733.20      698.00     75.93 o 
  -3   9   3     1527.97     1605.23    195.71 o 
  -1   9   3       74.75      106.08     43.27 o 
   1   9   3      238.92      217.76     39.16 o 
   3   9   3      149.81      158.43     52.16 o 
   5   9   3       16.11       22.69     28.74 o 
   7   9   3        3.09      -31.23     40.92 o 
   9   9   3       68.06       46.07     39.61 o 
  -8  10   3        3.07       35.16     47.01 o 
  -6  10   3      212.53      206.11     51.27 o 
  -4  10   3      125.31      128.20     42.82 o 
  -2  10   3       84.52       88.46     36.65 o 
   0  10   3      601.68      697.72     88.70 o 
   2  10   3      239.47      207.97     89.95 o 
   4  10   3       11.30      -14.83     50.61 o 
   6  10   3       25.48       19.17     36.97 o 
   8  10   3      358.20      -23.11     92.62 o 
 -22   0   4       80.19      -52.98     52.98 o 
 -20   0   4       18.65       -7.51     34.99 o 
 -18   0   4       19.84       47.05     50.61 o 
 -16   0   4      503.56      599.39    118.42 o 
 -14   0   4     1195.66     1237.30     53.08 o 
 -12   0   4     1708.17     1627.90     84.98 o 
 -10   0   4      752.43      694.93     67.91 o 
  -8   0   4      302.10      282.01     33.77 o 
  -6   0   4    25574.45    26334.42    253.00 o 
  -4   0   4   174322.33   169344.02   1271.73 o 
  -2   0   4    17429.43    17790.02    292.18 o 
   0   0   4     5132.47     4431.89     79.26 o 
   2   0   4      473.13      483.21     35.68 o 
   4   0   4     8767.86     9180.50    118.53 o 
   6   0   4        4.23       26.14     11.88 o 
   8   0   4     1012.05      950.85     49.87 o 
  10   0   4      628.32      577.92     42.59 o 
  12   0   4      630.94      635.00     56.79 o 
  14   0   4      905.55      903.75     80.99 o 
  16   0   4       48.37       30.84     38.55 o 
  18   0   4       44.60       51.40     45.27 o 
  20   0   4      218.65      342.20    115.85 o 
 -21   1   4       24.99       -3.35     38.23 o 
 -19   1   4      575.18      696.46    137.39 o 
 -17   1   4     1002.41     1130.00    113.72 o 
 -15   1   4     2251.41     2304.49     86.55 o 
 -13   1   4      547.21      461.93     48.34 o 
 -11   1   4     3600.85     3717.33     70.14 o 
  -9   1   4     1123.98     1136.12     42.27 o 
  -7   1   4       29.66       31.65      8.98 o 
  -5   1   4     3485.59     3354.18     58.30 o 
  -3   1   4      643.91      540.64     18.76 o 
  -1   1   4    11812.26    11411.89     84.94 o 
   1   1   4    16588.50    16671.16    111.76 o 
   3   1   4     1146.74     1143.67     28.51 o 
   5   1   4      839.53      761.24     26.97 o 
   7   1   4     3460.13     3734.92     72.88 o 
   9   1   4        4.65       25.04      9.35 o 
  11   1   4      641.44      604.70     32.48 o 
  13   1   4       30.62       45.12     15.77 o 
  15   1   4     1515.10     1558.07    109.33 o 
  17   1   4      609.78      745.48    118.91 o 
  19   1   4        7.50      -30.44     30.44 o 
 -20   2   4      155.23        7.30     31.88 o 
 -18   2   4      243.83      148.99     57.17 o 
 -16   2   4      134.50      154.77     32.53 o 
 -14   2   4      605.14      603.65     58.42 o 
 -12   2   4      187.82      174.34     45.43 o 
 -10   2   4     2944.19     2831.37    102.33 o 
  -8   2   4     2005.66     2282.99    139.02 o 
  -6   2   4     1964.98     2112.81     47.65 o 
  -4   2   4       14.91       13.79      5.36 o 
  -2   2   4   103631.57   106318.77    331.08 o 
   0   2   4    29844.23    30554.35    255.18 o 
   2   2   4       48.07       53.12     10.59 o 
   4   2   4      257.61      272.84     18.97 o 
   6   2   4     2429.70     2586.01     58.71 o 
   8   2   4      258.33      248.64     19.87 o 
  10   2   4      272.95      250.21     21.78 o 
  12   2   4      549.69      498.98     37.52 o 
  14   2   4       59.03       65.64     21.21 o 
  16   2   4        0.37       11.22     19.36 o 
  18   2   4      128.05       74.22    121.58 o 
  20   2   4       46.69      -11.14     45.96 o 
 -21   3   4       28.59      -29.69     47.84 o 
 -19   3   4        6.96       78.86     40.04 o 
 -17   3   4       31.71       32.27     22.35 o 
 -15   3   4      214.47      227.45     38.45 o 
 -13   3   4       13.97       21.86     23.04 o 
 -11   3   4      200.77      185.71     35.93 o 
  -9   3   4      290.26      293.57     34.56 o 
  -7   3   4      220.10      244.09     28.62 o 
  -5   3   4      420.90      419.21     19.48 o 
  -3   3   4     1521.90     1361.97     37.80 o 
  -1   3   4    13545.88    13536.25    198.20 o 
   1   3   4     2751.22     2749.77     74.22 o 
   3   3   4     3164.31     3027.00     67.26 o 
   5   3   4     2005.42     2159.70     54.99 o 
   7   3   4     1718.98     1753.66     51.08 o 
   9   3   4      208.62      185.45     30.74 o 
  11   3   4     1990.76     2055.76     86.98 o 
  13   3   4     2003.69     1946.82     90.45 o 
  15   3   4      783.09      813.02     61.83 o 
  17   3   4       51.76      115.62     31.15 o 
  19   3   4       16.05       -3.73     35.76 o 
 -20   4   4      352.54      194.11    235.94 o 
 -18   4   4       23.68       28.30     22.43 o 
 -16   4   4       50.04       22.07     21.11 o 
 -14   4   4       43.99       88.54     29.89 o 
 -12   4   4       46.71       41.05     21.04 o 
 -10   4   4      680.61      715.07     59.32 o 
  -8   4   4     1774.42     1638.11     82.22 o 
  -6   4   4      171.31      166.18     15.19 o 
  -4   4   4     1341.89     1272.15     45.20 o 
  -2   4   4        7.99        8.33     17.40 o 
   0   4   4     2355.55     2301.12     92.08 o 
   2   4   4       93.73       75.02     15.63 o 
   4   4   4     1608.07     1490.53     53.25 o 
   6   4   4        1.77        3.38      7.75 o 
   8   4   4      224.83      195.91     32.11 o 
  10   4   4       44.55       33.17     18.38 o 
  12   4   4      347.20      314.89     46.69 o 
  14   4   4       15.20       20.73     21.19 o 
  16   4   4      221.42      233.64     42.74 o 
  18   4   4       30.17       16.72     24.93 o 
 -19   5   4        0.00       -3.33     28.21 o 
 -17   5   4      919.28     1000.95     74.94 o 
 -15   5   4     1004.50     1113.84     77.04 o 
 -13   5   4      945.01      989.36     79.83 o 
 -11   5   4       64.34       53.14     25.39 o 
  -9   5   4     3013.80     2957.90    122.50 o 
  -7   5   4       32.88       46.09     20.22 o 
  -5   5   4      163.06      167.63     21.02 o 
  -3   5   4      169.45      197.50     35.74 o 
  -1   5   4      295.38      368.37     42.35 o 
   1   5   4     6338.27     6769.84    143.05 o 
   3   5   4        0.10       25.40     11.15 o 
   5   5   4      105.94      101.91     20.34 o 
   7   5   4      241.49      219.51     38.73 o 
   9   5   4     2037.11     2169.71     93.19 o 
  11   5   4       36.95       41.11     19.12 o 
  13   5   4      336.49      341.64     50.32 o 
  15   5   4      302.62      187.23     59.03 o 
  17   5   4        1.16       -0.11     24.50 o 
 -18   6   4        0.16       21.09     25.36 o 
 -16   6   4        0.19        2.10     23.75 o 
 -14   6   4      157.70      129.56     34.39 o 
 -12   6   4       80.55       87.19     30.30 o 
 -10   6   4     1354.91     1427.00     92.95 o 
  -8   6   4      479.17      439.52     67.50 o 
  -6   6   4       88.53       72.52     32.68 o 
  -4   6   4      267.72      276.95     39.64 o 
  -2   6   4       45.97       87.41     27.06 o 
   0   6   4      647.41      527.03     55.50 o 
   2   6   4       19.80       13.38     13.39 o 
   4   6   4     1287.20     1350.02     62.64 o 
   6   6   4      425.06      359.20     46.86 o 
   8   6   4     2353.26     2514.27    116.80 o 
  10   6   4       73.21       89.88     28.84 o 
  12   6   4       37.10       52.65     27.29 o 
  14   6   4      208.47      197.15     61.96 o 
  16   6   4       53.01       70.73     37.98 o 
 -17   7   4        0.82      -36.97     36.97 o 
 -15   7   4       10.30       17.42     29.76 o 
 -13   7   4      207.11      235.32     40.26 o 
 -11   7   4      719.91      949.04     99.73 o 
  -9   7   4      227.91      202.66     49.06 o 
  -7   7   4       41.82       41.23     29.99 o 
  -5   7   4       84.58       61.30     32.80 o 
  -3   7   4       40.87      107.14     28.99 o 
  -1   7   4      223.05      197.13     46.43 o 
   1   7   4      271.88      292.91     55.93 o 
   3   7   4      789.55      701.63     49.51 o 
   5   7   4      224.21      266.12     47.75 o 
   7   7   4       47.23       62.08     54.56 o 
   9   7   4        0.49        9.21     21.69 o 
  11   7   4       29.34        7.28     24.58 o 
  13   7   4        4.76       12.36     49.92 o 
  15   7   4      153.69      318.41     75.32 o 
 -14   8   4        0.54       22.87     32.90 o 
 -12   8   4       68.67       67.09     33.64 o 
 -10   8   4      222.29      243.35     85.01 o 
  -8   8   4       81.88      116.86     42.22 o 
  -6   8   4      196.89      199.17     54.40 o 
  -4   8   4      473.06      431.53     76.81 o 
  -2   8   4        1.92        5.41     23.17 o 
   0   8   4        0.44       -1.64     21.95 o 
   2   8   4       13.79       -2.79     18.88 o 
   4   8   4      828.51      814.75     86.32 o 
   6   8   4       24.29        9.56     27.73 o 
   8   8   4      672.36      678.74     88.87 o 
  12   8   4      195.65       35.83    109.91 o 
 -11   9   4       62.78        4.33     27.78 o 
  -9   9   4        6.74      -19.65     19.65 o 
  -7   9   4       14.28        9.09     42.50 o 
  -5   9   4      541.67      497.16     88.02 o 
  -3   9   4       72.72      104.55     40.83 o 
  -1   9   4      151.10      156.46     60.29 o 
   1   9   4      153.72      163.14     39.29 o 
   3   9   4       80.12      102.78     43.67 o 
   5   9   4       52.44       93.89     35.05 o 
   9   9   4       19.91       -4.42     54.56 o 
  -8  10   4        0.00       34.73     30.17 o 
  -6  10   4        0.88       15.23     25.07 o 
  -4  10   4       13.74      -21.37     26.49 o 
  -2  10   4       52.14       88.54     36.98 o 
   0  10   4        0.15       92.91     63.66 o 
   2  10   4       94.34      146.50     48.18 o 
   4  10   4       14.68        9.68     26.96 o 
   6  10   4       12.59        6.17     80.66 o 
 -21   1   5       39.35      -27.32     45.27 o 
 -19   1   5        4.86       12.38     37.01 o 
 -17   1   5      816.67     1045.07    110.99 o 
 -15   1   5     1050.52      843.85     95.42 o 
 -13   1   5     3380.74     3712.02    126.36 o 
 -11   1   5      458.81      407.44     30.30 o 
  -9   1   5     5267.24     5463.68     94.73 o 
  -7   1   5     1171.29     1074.49     39.09 o 
  -5   1   5      189.62      198.70     16.74 o 
  -3   1   5     7514.91     7198.24     70.10 o 
  -1   1   5     7429.58     7122.34     68.90 o 
   1   1   5    17840.30    17510.23    119.23 o 
   3   1   5    10442.89    10066.42     87.98 o 
   5   1   5     5982.49     6471.08     79.86 o 
   7   1   5     3423.79     3853.82     68.94 o 
   9   1   5       31.08       11.71      8.57 o 
  11   1   5       46.28       36.95     13.07 o 
  13   1   5     1348.08     1360.30     60.49 o 
  15   1   5     1081.73     1171.62     82.04 o 
  17   1   5       93.02       84.89     47.15 o 
  19   1   5      395.32      405.14     76.60 o 
 -20   2   5        3.34        8.03     30.82 o 
 -18   2   5        2.03        9.18     32.37 o 
 -16   2   5      769.16      847.71     59.86 o 
 -14   2   5       23.50       13.61     20.64 o 
 -12   2   5      719.25      643.95     54.68 o 
 -10   2   5      862.00      811.43     54.87 o 
  -8   2   5     8675.10     9493.42    110.65 o 
  -6   2   5      346.83      413.92     24.67 o 
  -4   2   5    12783.47    12384.69    105.59 o 
  -2   2   5    15817.40    17034.49    128.66 o 
   0   2   5     3478.17     3356.89     77.50 o 
   2   2   5      394.78      411.79     22.09 o 
   4   2   5      457.24      400.50     23.13 o 
   6   2   5       19.23       10.67      7.76 o 
   8   2   5       32.54       70.15     13.18 o 
  10   2   5      368.12      354.84     25.92 o 
  12   2   5      190.05      253.38     32.36 o 
  14   2   5     1884.02     1874.28     87.99 o 
  16   2   5      489.66      635.94     53.92 o 
  18   2   5      530.00      572.11    119.80 o 
 -21   3   5       94.45       26.64     81.74 o 
 -19   3   5       45.66       31.88     33.85 o 
 -17   3   5       96.51       52.71     21.82 o 
 -15   3   5       41.08       51.57     25.67 o 
 -13   3   5      834.88      877.59     68.89 o 
 -11   3   5     1101.60      972.36     67.09 o 
  -9   3   5       62.32       38.38     19.05 o 
  -7   3   5     3067.19     3087.46     65.66 o 
  -5   3   5     6508.00     7060.31     82.10 o 
  -3   3   5      486.98      487.23     23.95 o 
  -1   3   5      990.58      946.01     47.00 o 
   1   3   5       41.93       38.93     11.61 o 
   3   3   5     2047.39     2060.00     63.52 o 
   5   3   5      334.08      415.04     26.39 o 
   7   3   5      796.04      742.35     35.67 o 
   9   3   5      447.66      413.47     39.64 o 
  11   3   5      154.07       99.96     25.12 o 
  13   3   5      973.35      916.25     62.37 o 
  15   3   5        5.09       -4.30     18.29 o 
  17   3   5      433.08      337.29     70.25 o 
  19   3   5       12.79      -50.76     53.57 o 
 -20   4   5        5.62      -14.33     37.81 o 
 -18   4   5        9.21       -5.17     21.27 o 
 -16   4   5        0.00       31.81     22.03 o 
 -14   4   5       83.36       84.93     27.69 o 
 -12   4   5       46.21       33.66     22.52 o 
 -10   4   5       59.69       48.67     23.38 o 
  -8   4   5        4.41       -6.99     12.66 o 
  -6   4   5     4490.11     4429.98     69.94 o 
  -4   4   5    30370.22    32349.46    231.52 o 
  -2   4   5       49.84       42.01     19.59 o 
   0   4   5      145.38      116.12     22.23 o 
   2   4   5       67.80       65.76     14.95 o 
   4   4   5      142.21      128.20     19.93 o 
   6   4   5       12.68       20.92     11.56 o 
   8   4   5      153.92      135.13     27.82 o 
  10   4   5     1076.92      996.79     62.59 o 
  12   4   5      459.57      397.47     51.43 o 
  14   4   5      134.42      118.27     29.15 o 
  16   4   5        0.06      -20.24     20.24 o 
  18   4   5        0.02       -7.96     24.02 o 
 -19   5   5      177.58      164.16     85.60 o 
 -17   5   5      164.89      233.13     45.72 o 
 -15   5   5        8.02      -13.17     26.29 o 
 -13   5   5      619.64      641.97     64.36 o 
 -11   5   5      758.35      809.18     67.30 o 
  -9   5   5     1979.87     1986.04    100.86 o 
  -7   5   5      644.66      602.25     60.08 o 
  -5   5   5      513.78      501.72     31.53 o 
  -3   5   5       31.66       67.43     18.34 o 
  -1   5   5      122.42      169.96     28.63 o 
   1   5   5     2606.59     2996.71    118.48 o 
   3   5   5     3325.93     3407.69    100.93 o 
   5   5   5      594.00      520.99     38.83 o 
   7   5   5       25.48       -3.72     14.69 o 
   9   5   5      869.08      889.12     61.26 o 
  11   5   5      436.60      463.99     55.11 o 
  13   5   5      212.78      161.29     36.12 o 
  15   5   5      405.74      364.73     61.32 o 
  17   5   5        7.04      -12.36     27.58 o 
 -18   6   5       46.42       -9.59     30.05 o 
 -16   6   5        7.86       -2.36     23.11 o 
 -14   6   5       30.34      -10.89     25.76 o 
 -12   6   5       36.84      -15.42     18.17 o 
 -10   6   5     2319.10     2359.56    119.29 o 
  -8   6   5      300.02      369.94     70.57 o 
  -6   6   5      281.72      320.28     62.67 o 
  -4   6   5        2.63       -6.73     10.75 o 
  -2   6   5     1097.44     1037.51     60.87 o 
   0   6   5     1077.30      976.02     75.11 o 
   2   6   5       25.15       22.55     16.48 o 
   4   6   5     3523.69     3658.50    113.89 o 
   6   6   5       23.09       -4.32     17.69 o 
   8   6   5     2139.78     2312.77    111.61 o 
  10   6   5       53.08       20.67     29.89 o 
  12   6   5        0.76        2.88     22.05 o 
  14   6   5       12.17       11.58     27.92 o 
  16   6   5       17.30       -5.66     28.72 o 
 -17   7   5        2.26       -3.89     32.13 o 
 -15   7   5       20.81       45.47     24.13 o 
 -13   7   5        3.05      -16.32     22.02 o 
 -11   7   5        0.00       38.52     28.54 o 
  -9   7   5      647.79      527.75     78.26 o 
  -7   7   5      640.89      580.73     74.93 o 
  -5   7   5      490.26      493.12     82.18 o 
  -3   7   5     1012.17      975.66     57.27 o 
  -1   7   5       92.68       98.26     34.24 o 
   1   7   5      283.36      216.13     38.05 o 
   3   7   5      217.90      209.22     36.63 o 
   5   7   5      143.72      169.52     38.80 o 
   7   7   5      486.29      530.17     59.84 o 
   9   7   5        0.02       25.17     30.77 o 
  11   7   5      106.18      116.86     42.52 o 
  13   7   5       60.01      -26.19     29.31 o 
  15   7   5       11.29      -14.35     34.43 o 
 -14   8   5       25.61       60.02     31.79 o 
 -12   8   5       94.66      122.17     61.88 o 
 -10   8   5       40.67       48.90     30.58 o 
  -8   8   5       71.40       55.39     36.67 o 
  -6   8   5        7.22      -23.88     23.88 o 
  -4   8   5       16.58      -18.97     25.19 o 
  -2   8   5      323.45      289.04     44.95 o 
   0   8   5      407.31      385.56     48.74 o 
   2   8   5       39.61       17.56     16.10 o 
   4   8   5      202.35      223.43     43.88 o 
   6   8   5        0.71       20.02     24.78 o 
   8   8   5      513.26      496.83    102.01 o 
  10   8   5      177.92        9.44     27.25 o 
  12   8   5        1.43       44.92     40.89 o 
 -11   9   5        3.43      -17.46     25.02 o 
  -9   9   5        5.65       -3.56     52.98 o 
  -7   9   5      172.22      260.48     59.20 o 
  -5   9   5     2342.64     2520.69    289.81 o 
  -3   9   5      972.49     1127.32    109.12 o 
  -1   9   5      139.76      173.23     35.31 o 
   1   9   5      159.21      199.24     37.00 o 
   3   9   5       20.74        5.19     48.93 o 
   5   9   5      125.47      219.07     54.80 o 
   9   9   5       44.90      -16.27     34.38 o 
  11   9   5        2.18        8.30     74.33 o 
  -8  10   5       48.86      -19.39     31.29 o 
  -6  10   5      233.05      295.56     61.73 o 
  -4  10   5       42.70        3.56     45.27 o 
  -2  10   5      175.06      278.35    106.36 o 
   0  10   5      368.90      450.73    119.21 o 
   2  10   5      153.48      191.00     54.93 o 
   4  10   5        4.38       10.77     29.29 o 
   6  10   5       33.95       55.70     38.77 o 
 -22   0   6       90.69      -25.30     60.10 o 
 -18   0   6       31.83       75.32     57.72 o 
 -16   0   6      401.54      411.98    119.60 o 
 -14   0   6      144.74      161.63     36.91 o 
 -12   0   6     1099.59     1005.51     68.01 o 
 -10   0   6     6391.46     6671.58    162.30 o 
  -8   0   6     5534.81     6248.58    146.28 o 
  -6   0   6    20912.33    21205.90    242.95 o 
  -4   0   6   195617.92   196999.66    732.93 o 
  -2   0   6    67905.77    66914.43    520.12 o 
   0   0   6     2631.19     2721.27     77.16 o 
   2   0   6       58.79       51.35     12.31 o 
   4   0   6     4004.44     3979.67     86.65 o 
   6   0   6     1591.97     1705.21     78.78 o 
   8   0   6     2125.99     2529.47     84.41 o 
  10   0   6      660.51      464.24     41.86 o 
  12   0   6      817.91      893.70     62.64 o 
  14   0   6      305.31      398.35     60.90 o 
  16   0   6      472.02      683.01    121.38 o 
  18   0   6       44.51       27.68     54.96 o 
 -21   1   6       98.49       61.55     95.09 o 
 -19   1   6       21.68       39.59     30.53 o 
 -17   1   6       56.19        3.77     51.99 o 
 -15   1   6     2142.08     2145.07    103.30 o 
 -13   1   6      455.68      437.78     47.62 o 
 -11   1   6     2168.42     2024.60     63.65 o 
  -9   1   6     1115.59     1028.14     42.96 o 
  -7   1   6     4213.36     4481.49     81.81 o 
  -5   1   6    11445.58    11782.14    122.09 o 
  -3   1   6     3239.13     3078.56     48.90 o 
  -1   1   6     5764.65     5488.63     88.68 o 
   1   1   6      635.29      700.24     22.71 o 
   3   1   6    34715.76    35446.65    174.09 o 
   5   1   6       83.81       84.91     12.74 o 
   7   1   6       28.89       37.72      9.34 o 
   9   1   6      422.59      386.79     26.99 o 
  11   1   6      777.11      843.41     40.66 o 
  13   1   6        8.67       17.02     14.29 o 
  15   1   6      478.42      546.36     78.87 o 
  17   1   6       21.45       35.17     30.88 o 
  19   1   6       63.30       55.29     37.18 o 
 -20   2   6      216.64       49.30    103.29 o 
 -18   2   6      117.59      157.44     52.91 o 
 -16   2   6       48.19       43.14     26.44 o 
 -14   2   6     1129.88     1184.16     79.30 o 
 -12   2   6       76.01       78.07     23.61 o 
 -10   2   6      338.69      290.64     23.59 o 
  -8   2   6        0.68        0.21      7.66 o 
  -6   2   6     8739.08     8884.54    135.16 o 
  -4   2   6       73.61       63.11     10.30 o 
  -2   2   6     4918.80     5071.02     81.81 o 
   0   2   6     3866.83     3782.27     58.06 o 
   2   2   6     4553.58     4579.63     73.05 o 
   4   2   6     2180.56     2201.58     54.06 o 
   6   2   6     1341.85     1287.37     40.60 o 
   8   2   6      304.90      269.88     22.70 o 
  10   2   6       16.97       24.13     10.84 o 
  12   2   6      507.28      462.22     39.07 o 
  14   2   6       55.03       54.30     21.25 o 
  16   2   6      269.65      302.02     55.54 o 
  18   2   6      227.05      161.34     90.34 o 
 -21   3   6      247.39      149.85    131.66 o 
 -19   3   6       77.03       37.10    141.94 o 
 -17   3   6      155.32      170.53     32.32 o 
 -15   3   6       18.73       11.40     21.15 o 
 -13   3   6      177.90      160.92     38.10 o 
 -11   3   6        2.83        3.62     14.41 o 
  -9   3   6       38.72       28.17      9.92 o 
  -7   3   6      110.09      121.60     19.32 o 
  -5   3   6      397.38      442.57     32.97 o 
  -3   3   6     1654.41     1569.89     43.17 o 
  -1   3   6    17455.64    18549.17    195.45 o 
   1   3   6     6115.35     6785.33     98.83 o 
   3   3   6     4325.47     4505.52    105.72 o 
   5   3   6      768.95      618.20     36.17 o 
   7   3   6      148.69      150.11     21.32 o 
   9   3   6      164.14      176.53     30.65 o 
  11   3   6       82.66       81.91     23.46 o 
  13   3   6     1278.36     1482.36     96.27 o 
  15   3   6      109.16      115.76     30.26 o 
  17   3   6       51.05       14.84     23.42 o 
  19   3   6       92.09       82.03    106.06 o 
 -20   4   6       42.32      -20.37     39.93 o 
 -18   4   6       42.58       13.75     30.73 o 
 -16   4   6        0.01        7.62     22.84 o 
 -14   4   6      314.64      243.36     47.08 o 
 -12   4   6       68.45       89.30     29.80 o 
 -10   4   6        5.62       -2.10     14.62 o 
  -8   4   6      225.53      217.21     24.37 o 
  -6   4   6      111.38       98.81     13.04 o 
  -4   4   6     3593.67     3671.53     80.62 o 
  -2   4   6    11762.70    12425.97    173.04 o 
   0   4   6     2697.94     2787.03     86.36 o 
   2   4   6     1113.48      975.41     44.26 o 
   4   4   6       26.32        1.91      9.25 o 
   6   4   6       36.06       42.04     13.52 o 
   8   4   6      530.05      448.42     44.08 o 
  10   4   6      287.60      280.23     41.82 o 
  12   4   6     1645.23     1708.93     87.47 o 
  14   4   6       19.72       47.74     29.93 o 
  16   4   6       39.82       44.69     24.31 o 
  18   4   6       31.65       68.95     55.95 o 
 -19   5   6        1.19      -28.82     28.82 o 
 -17   5   6       30.26       19.23     43.31 o 
 -15   5   6      293.22      234.82     54.25 o 
 -13   5   6        7.76       40.86     25.03 o 
 -11   5   6      331.97      285.84     48.08 o 
  -9   5   6      210.01      136.60     36.06 o 
  -7   5   6      295.31      247.29     28.50 o 
  -5   5   6      176.96      171.42     25.34 o 
  -3   5   6     1571.16     1650.40     68.40 o 
  -1   5   6      319.19      340.63     38.07 o 
   1   5   6        1.13        4.20      9.29 o 
   3   5   6     1644.51     1697.88     64.36 o 
   5   5   6       34.72       34.42     13.79 o 
   7   5   6     1281.90     1208.45     73.97 o 
   9   5   6     3790.66     3983.37    142.81 o 
  11   5   6     2291.25     2308.92    102.58 o 
  13   5   6       57.75       48.15     26.41 o 
  15   5   6       10.53       26.31     25.75 o 
  17   5   6       32.62       31.57     31.21 o 
 -18   6   6       24.56       32.19     37.32 o 
 -16   6   6      182.54      180.29     59.32 o 
 -14   6   6      563.08      542.33     69.30 o 
 -12   6   6      546.89      517.35     61.10 o 
 -10   6   6       97.00      137.52     35.82 o 
  -8   6   6      488.84      543.04     71.57 o 
  -6   6   6       94.87      104.29     38.59 o 
  -4   6   6      223.62      247.23     33.04 o 
  -2   6   6      195.38      167.94     29.64 o 
   0   6   6       67.46       46.86     20.70 o 
   2   6   6     2832.84     2906.71     91.09 o 
   4   6   6     3884.35     3928.47    122.50 o 
   6   6   6      150.83      144.86     32.06 o 
   8   6   6     1965.95     2163.80    108.96 o 
  10   6   6        0.23      -16.57     27.36 o 
  12   6   6      141.51      131.09     44.21 o 
  14   6   6        2.44       16.78     32.82 o 
  16   6   6       13.75       19.36     33.49 o 
 -17   7   6        4.13       -4.85     24.62 o 
 -15   7   6       27.62       37.73     24.69 o 
 -13   7   6       17.11      -10.48     23.64 o 
 -11   7   6     1872.03     1983.49    146.07 o 
  -9   7   6       69.84       54.44     48.83 o 
  -7   7   6       28.04       32.48     30.30 o 
  -5   7   6      472.65      462.10     78.90 o 
  -3   7   6       92.69       67.79     21.71 o 
  -1   7   6       18.25       20.45     29.94 o 
   1   7   6      220.84      237.10     33.51 o 
   3   7   6      812.02      919.10     56.46 o 
   5   7   6     1005.75      953.44     71.71 o 
   7   7   6      226.89      271.42     66.40 o 
   9   7   6      957.14      934.53    102.48 o 
  11   7   6      351.65      336.95     73.53 o 
  13   7   6       41.59       67.54     39.57 o 
 -14   8   6      116.97       95.41     40.03 o 
 -12   8   6        2.29       -6.62     26.24 o 
 -10   8   6        4.03       -7.13     29.67 o 
  -8   8   6       83.04      173.37     50.70 o 
  -6   8   6       10.29      -25.47     25.47 o 
  -4   8   6      826.50      847.37     94.81 o 
  -2   8   6      700.48      682.40     58.90 o 
   0   8   6       24.73       17.02     18.36 o 
   2   8   6      384.32      440.46     55.58 o 
   4   8   6      345.52      403.04     97.06 o 
   6   8   6      136.32      241.49     61.39 o 
  10   8   6       97.49       -9.34     41.71 o 
  12   8   6      451.63      830.88    140.75 o 
 -11   9   6       47.19       64.84     56.74 o 
  -9   9   6        0.03       -9.05     30.67 o 
  -7   9   6      195.07       84.02     41.24 o 
  -5   9   6      635.32      653.19     96.64 o 
  -3   9   6      314.15      366.17     90.94 o 
  -1   9   6       95.03       49.95     52.49 o 
   1   9   6      138.47      111.14     31.79 o 
   3   9   6       40.09      -28.20     28.20 o 
   5   9   6        6.74        0.87     54.46 o 
   7   9   6        1.28       -1.37     27.24 o 
   9   9   6      133.29       43.46     40.96 o 
  -8  10   6        1.91       52.19     56.93 o 
  -6  10   6        9.17        1.53     36.77 o 
  -4  10   6       48.74       30.74     33.28 o 
  -2  10   6       21.83       64.98     30.33 o 
   0  10   6        7.00        5.54     52.19 o 
   2  10   6       15.41       17.17     33.58 o 
   4  10   6      159.13      191.26     53.45 o 
   6  10   6       26.39       70.53     53.57 o 
 -21   1   7      273.42       52.92    195.22 o 
 -19   1   7      166.45      143.51     54.36 o 
 -17   1   7      214.27      215.96     85.99 o 
 -15   1   7      167.59      122.40     30.82 o 
 -13   1   7     1146.27     1000.28     82.84 o 
 -11   1   7        0.03        8.10     10.42 o 
  -9   1   7      716.26      812.34     39.76 o 
  -7   1   7      241.18      292.69     28.11 o 
  -5   1   7     2725.62     2447.81     58.06 o 
  -3   1   7     4326.46     4183.44     59.68 o 
  -1   1   7     3090.87     2749.73     67.83 o 
   1   1   7      120.22       54.25      8.08 o 
   3   1   7     5288.23     5421.89     70.76 o 
   5   1   7     1886.46     2049.87     50.81 o 
   7   1   7     1223.17     1404.84     44.77 o 
   9   1   7     1289.28     1239.12     45.53 o 
  11   1   7      822.89      827.25     42.79 o 
  13   1   7       58.62       18.93     16.78 o 
  15   1   7      299.12      306.95     51.25 o 
  17   1   7      187.64      363.56     74.22 o 
  19   1   7       34.29       67.98     35.81 o 
 -20   2   7       55.53       29.78     34.45 o 
 -18   2   7       52.73       58.41     38.13 o 
 -16   2   7      186.88      138.84     63.66 o 
 -14   2   7       42.63       34.27     20.09 o 
 -12   2   7      457.77      447.42     47.29 o 
 -10   2   7      139.76      132.49     19.85 o 
  -8   2   7     2192.67     2213.77     65.83 o 
  -6   2   7       34.15       53.28     14.36 o 
  -4   2   7     1963.47     1705.84     42.06 o 
  -2   2   7      695.11      598.54     25.53 o 
   0   2   7     1084.84     1071.13     49.40 o 
   2   2   7     3444.88     3665.04     66.03 o 
   4   2   7    15318.45    16088.06    147.72 o 
   6   2   7     7244.95     7510.00     99.15 o 
   8   2   7      498.57      453.59     28.77 o 
  10   2   7       15.17        7.72     11.95 o 
  12   2   7       26.92       -3.44     13.11 o 
  14   2   7      211.63      168.77     32.67 o 
  16   2   7       51.03       38.38     25.36 o 
  18   2   7        1.73       12.35     31.13 o 
 -21   3   7        0.00        1.62     35.17 o 
 -19   3   7       85.80       78.62    110.21 o 
 -17   3   7      341.53      234.66     47.14 o 
 -15   3   7     1983.41     2057.31    167.13 o 
 -13   3   7       60.70       34.45     32.65 o 
 -11   3   7      122.94      134.14     31.15 o 
  -9   3   7       40.16       25.06     11.01 o 
  -7   3   7      900.90      970.20     46.73 o 
  -5   3   7     2609.95     2555.25     55.57 o 
  -3   3   7      591.71      581.46     27.38 o 
  -1   3   7     2958.04     3285.87    103.61 o 
   1   3   7      574.70      485.50     27.09 o 
   3   3   7      338.96      325.13     24.60 o 
   5   3   7      633.78      646.39     36.25 o 
   7   3   7      106.20       98.48     17.89 o 
   9   3   7       26.37       16.85     17.56 o 
  11   3   7        0.00       23.10     16.63 o 
  13   3   7       83.06       49.13     21.12 o 
  15   3   7      263.22      311.97     45.41 o 
  17   3   7       33.92        5.83     27.15 o 
 -20   4   7       34.54       26.29     40.05 o 
 -18   4   7       24.23      -12.71     22.00 o 
 -16   4   7       55.96      -14.25     40.92 o 
 -14   4   7      163.63      116.67     35.18 o 
 -12   4   7       19.16       59.34     24.62 o 
 -10   4   7      552.63      580.04     54.31 o 
  -8   4   7        4.71       13.46     10.91 o 
  -6   4   7      642.41      609.64     38.28 o 
  -4   4   7      774.80      679.72     47.60 o 
  -2   4   7    21268.76    22572.40    240.72 o 
   0   4   7       20.32       18.55     12.17 o 
   2   4   7       29.21       31.51     11.64 o 
   4   4   7      990.66      981.93     46.02 o 
   6   4   7      645.72      630.45     54.73 o 
   8   4   7     1061.39      987.25     58.86 o 
  10   4   7      130.47       75.66     29.48 o 
  12   4   7      363.68      328.90     48.03 o 
  14   4   7      174.16      103.22     30.44 o 
  16   4   7      234.59      115.24     59.55 o 
  18   4   7       22.13       46.75     46.42 o 
 -19   5   7       39.16       42.99     28.74 o 
 -17   5   7      114.35       96.06     42.59 o 
 -15   5   7      117.81      145.41     38.45 o 
 -13   5   7       25.49       75.25     27.51 o 
 -11   5   7      106.81      115.34     31.24 o 
  -9   5   7       17.60       57.34     24.18 o 
  -7   5   7       61.64       69.56     18.74 o 
  -5   5   7     1556.81     1487.17     62.86 o 
  -3   5   7      123.65      102.03     21.57 o 
  -1   5   7       25.98       17.86     14.00 o 
   1   5   7     1178.89     1199.70     55.53 o 
   3   5   7     1663.90     1564.90     62.35 o 
   5   5   7      935.96      977.81     50.61 o 
   7   5   7      336.36      349.08     44.44 o 
   9   5   7      973.88     1080.47     76.68 o 
  11   5   7     2385.12     2481.84    107.44 o 
  13   5   7       10.61       14.35     34.00 o 
  15   5   7       15.25       53.10     26.66 o 
  17   5   7        0.14       -2.12     32.72 o 
 -18   6   7        0.44       -5.34     25.17 o 
 -16   6   7      160.58      148.54     94.15 o 
 -14   6   7      649.77      548.96     65.29 o 
 -12   6   7      535.26      599.62     66.03 o 
 -10   6   7        0.90       -6.73     18.06 o 
  -8   6   7     1244.36     1240.90    104.84 o 
  -6   6   7      524.53      492.40     47.77 o 
  -4   6   7      186.02      196.35     29.21 o 
  -2   6   7        5.66        1.52     13.03 o 
   0   6   7      801.66      784.88     56.40 o 
   2   6   7     1171.08     1199.70     84.60 o 
   4   6   7     2702.44     2751.49     90.00 o 
   6   6   7     1584.10     1813.99     92.48 o 
   8   6   7      686.35      834.77     89.32 o 
  10   6   7        0.01       -3.23     29.54 o 
  12   6   7      392.49      511.33     93.84 o 
  14   6   7       74.67       75.70     50.61 o 
  16   6   7        0.87       39.61     38.51 o 
 -17   7   7        0.00       12.04     37.12 o 
 -15   7   7       11.26        8.01     22.74 o 
 -13   7   7      252.48      305.73     88.84 o 
 -11   7   7      129.71      121.86     45.83 o 
  -9   7   7       80.05       75.68     41.48 o 
  -7   7   7     2261.77     2423.39    152.62 o 
  -5   7   7     2122.45     2244.51    141.89 o 
  -3   7   7      216.06      273.65     42.51 o 
  -1   7   7     1232.20     1143.74     71.99 o 
   1   7   7     1753.26     1795.28     77.28 o 
   3   7   7      160.18      142.14     27.86 o 
   5   7   7      275.62      292.32     64.08 o 
   7   7   7       27.39       19.91     32.02 o 
   9   7   7       93.41      186.06     53.50 o 
  11   7   7      854.59      954.46    106.34 o 
  13   7   7      134.30      163.41     58.72 o 
 -14   8   7        2.73      -30.57     32.70 o 
 -12   8   7        0.09      -26.61     26.61 o 
 -10   8   7        4.59       17.13     27.11 o 
  -8   8   7      320.00      385.96     76.38 o 
  -6   8   7       28.31       -0.06     27.81 o 
  -4   8   7      167.86      130.82     49.74 o 
  -2   8   7      148.31      145.45     39.15 o 
   0   8   7       28.38       15.78     18.50 o 
   2   8   7      822.27      736.89     63.81 o 
   4   8   7      166.11      173.83     51.08 o 
   6   8   7      275.84      273.60     66.05 o 
   8   8   7       46.78       24.89     49.52 o 
  10   8   7       61.32       17.03     33.68 o 
  12   8   7        2.16      -34.55     34.55 o 
 -11   9   7        0.83       30.35     36.24 o 
  -9   9   7        0.12      -25.27     25.27 o 
  -7   9   7       11.24       -6.37     29.56 o 
  -5   9   7      620.40      604.54     99.98 o 
  -3   9   7       45.65       -1.98     76.70 o 
  -1   9   7      153.37      158.27     44.91 o 
   1   9   7       10.93        2.61     21.93 o 
   3   9   7        3.10      -13.54     30.71 o 
   5   9   7       38.34       36.01     48.04 o 
   7   9   7       76.87       47.23     32.68 o 
   9   9   7       20.44        0.34     46.85 o 
  -8  10   7      361.80      447.14     89.49 o 
  -6  10   7       33.97       44.99     39.11 o 
  -4  10   7       55.16       40.04     77.49 o 
  -2  10   7        4.42       36.96     43.29 o 
   0  10   7        0.55      -44.88     48.63 o 
   2  10   7     1137.54     1467.70    202.83 o 
   4  10   7       92.08      183.80    107.25 o 
   6  10   7        8.09        6.86     34.67 o 
 -22   0   8       53.61      138.78     84.81 o 
 -20   0   8       20.21       34.99     54.56 o 
 -18   0   8       23.75        5.34     50.81 o 
 -16   0   8      687.03      775.73    134.43 o 
 -14   0   8       11.12      -10.07     17.57 o 
 -12   0   8     1273.86     1374.66     82.45 o 
 -10   0   8     5949.88     6177.56    161.73 o 
  -8   0   8     1882.17     2175.98     91.05 o 
  -6   0   8     6058.38     6129.46    138.60 o 
  -4   0   8    15893.07    16262.33    204.98 o 
  -2   0   8    21256.18    20795.60    382.33 o 
   0   0   8     1132.97      900.72     60.69 o 
   2   0   8      821.61      785.76     38.12 o 
   4   0   8     1516.53     1444.77     58.53 o 
   6   0   8     1132.13     1262.32     59.75 o 
   8   0   8        2.36       14.22     11.63 o 
  10   0   8     1605.15     1445.55     76.54 o 
  12   0   8      175.63      143.72     32.55 o 
  14   0   8       15.93       23.08     23.52 o 
  16   0   8      182.22      209.35     70.18 o 
  18   0   8        3.93       17.20     43.49 o 
 -21   1   8       10.34       26.15     40.99 o 
 -19   1   8       34.82        6.16     33.18 o 
 -17   1   8      221.51      247.73     65.74 o 
 -15   1   8      805.88      758.17     63.77 o 
 -13   1   8      700.90      794.52     61.24 o 
 -11   1   8     1204.02     1127.14     50.15 o 
  -9   1   8       50.32       52.05     13.95 o 
  -7   1   8     2258.02     2376.23     66.47 o 
  -5   1   8      372.07      352.77     24.12 o 
  -3   1   8     1324.26     1125.74     32.85 o 
  -1   1   8      153.97      125.05     19.71 o 
   1   1   8      966.78      798.68     41.56 o 
   3   1   8        0.03        7.15      6.16 o 
   5   1   8     5309.09     5937.68     86.28 o 
   7   1   8     4365.40     4613.27     83.14 o 
   9   1   8       63.71       43.43     13.19 o 
  11   1   8     1411.94     1437.11     56.40 o 
  13   1   8     1128.11     1117.06     58.26 o 
  15   1   8       80.29       76.95     25.23 o 
  17   1   8       91.27      204.50     51.64 o 
  19   1   8       60.80       26.54     44.08 o 
 -20   2   8      169.10       50.24     92.81 o 
 -18   2   8       37.47       64.77     38.47 o 
 -16   2   8      521.30      641.46     64.26 o 
 -14   2   8     2272.52     2292.48    108.48 o 
 -12   2   8      208.10      213.35     38.31 o 
 -10   2   8       36.20       45.67     12.83 o 
  -8   2   8      316.30      286.33     26.44 o 
  -6   2   8       93.22       79.98     19.46 o 
  -4   2   8      286.49      276.66     21.52 o 
  -2   2   8        3.80       -1.70      5.73 o 
   0   2   8        0.16        9.68      9.44 o 
   2   2   8     1216.55     1171.20     37.76 o 
   4   2   8     2214.61     2357.67     58.13 o 
   6   2   8      318.41      308.98     22.75 o 
   8   2   8       86.51       94.89     16.75 o 
  10   2   8      688.63      616.48     36.09 o 
  12   2   8      142.34      116.37     24.26 o 
  14   2   8      214.32      200.97     34.38 o 
  16   2   8        2.73        8.64     34.14 o 
  18   2   8      192.09      270.21     69.49 o 
 -21   3   8       28.88        5.83     38.54 o 
 -19   3   8      298.00      139.31    203.82 o 
 -17   3   8     1056.49     1152.71     87.58 o 
 -15   3   8     2280.82     2327.54    119.86 o 
 -13   3   8       13.62       41.80     20.91 o 
 -11   3   8      110.39      104.92     28.23 o 
  -9   3   8       57.49       56.75     15.03 o 
  -7   3   8     1608.82     1520.23     71.85 o 
  -5   3   8      885.36      820.37     32.97 o 
  -3   3   8     1851.20     1619.97     46.15 o 
  -1   3   8    25507.86    28555.37    263.63 o 
   1   3   8      148.27      112.46     15.28 o 
   3   3   8      143.27      157.33     20.40 o 
   5   3   8       59.39       57.85     14.70 o 
   7   3   8      153.88      156.63     22.76 o 
   9   3   8       13.31        8.60     14.63 o 
  11   3   8       90.97       71.96     23.09 o 
  13   3   8      117.26      173.11     34.41 o 
  15   3   8       87.84       48.23     22.88 o 
  17   3   8      166.12      339.58     70.55 o 
 -20   4   8        9.28       -1.40     43.99 o 
 -18   4   8       33.89      -14.07     26.64 o 
 -16   4   8      396.34      327.22     60.54 o 
 -14   4   8      785.60      643.85     64.77 o 
 -12   4   8       91.23       74.37     27.24 o 
 -10   4   8      455.41      467.19     49.68 o 
  -8   4   8        4.84       21.54     13.03 o 
  -6   4   8      179.80      195.95     19.85 o 
  -4   4   8    13352.81    13874.90    167.01 o 
  -2   4   8    11926.94    12561.14    186.31 o 
   0   4   8      816.07      806.21     50.24 o 
   2   4   8      375.30      442.52     30.31 o 
   4   4   8       33.92       29.36     12.32 o 
   6   4   8      516.01      582.19     55.98 o 
   8   4   8      109.63      117.19     24.77 o 
  10   4   8      180.33      175.38     33.96 o 
  12   4   8      225.18      231.07     40.88 o 
  14   4   8       76.01       46.10     30.00 o 
  16   4   8      213.74      121.74     92.69 o 
 -19   5   8      323.40      250.16     94.48 o 
 -17   5   8      246.40      148.31     91.04 o 
 -15   5   8       85.46      135.08     45.21 o 
 -13   5   8       46.64       71.25     27.96 o 
 -11   5   8       76.12       48.52     24.54 o 
  -9   5   8      136.47      127.66     32.37 o 
  -7   5   8       63.66       55.60     16.91 o 
  -5   5   8      244.90      202.44     27.43 o 
  -3   5   8       72.97      100.93     22.18 o 
  -1   5   8      184.02      160.70     30.99 o 
   1   5   8      267.40      218.73     26.15 o 
   3   5   8       71.59       30.81     13.70 o 
   5   5   8      139.94      113.53     22.07 o 
   7   5   8     1962.15     1897.74     93.27 o 
   9   5   8        1.11       27.59     29.84 o 
  11   5   8     1684.02     1505.85    124.00 o 
  13   5   8        0.13       42.05     29.56 o 
  15   5   8       66.64       72.78     34.23 o 
 -18   6   8       13.46       42.77     28.99 o 
 -16   6   8       80.37       47.45     56.80 o 
 -14   6   8      342.20      270.33     53.57 o 
 -12   6   8      448.92      387.53     55.32 o 
 -10   6   8      114.74      125.65     34.49 o 
  -8   6   8        0.84       25.36     27.92 o 
  -6   6   8      797.57      701.00     55.77 o 
  -4   6   8      356.06      411.44     38.66 o 
  -2   6   8      171.41      165.39     32.40 o 
   0   6   8      982.57      918.87     62.63 o 
   2   6   8     5443.56     5941.90    131.38 o 
   4   6   8     4822.48     5333.91    152.09 o 
   6   6   8     4078.93     4465.62    204.51 o 
   8   6   8     1041.90     1124.78    102.85 o 
  10   6   8      881.36      874.61    125.93 o 
  12   6   8      372.46      285.62     68.96 o 
  14   6   8       32.40       67.33     43.01 o 
 -17   7   8      122.74       81.98    108.04 o 
 -15   7   8      245.80       39.74     79.26 o 
 -13   7   8        0.09      -21.57     21.57 o 
 -11   7   8        1.96      -10.76     27.38 o 
  -9   7   8      770.73      829.16     93.60 o 
  -7   7   8     1946.81     2027.50    140.48 o 
  -5   7   8      930.17      960.65     70.21 o 
  -3   7   8      488.62      529.84     49.03 o 
  -1   7   8      474.22      474.23     50.51 o 
   1   7   8       49.52       51.61     36.62 o 
   3   7   8      545.70      604.20     64.64 o 
   5   7   8      208.09      185.60     50.05 o 
   7   7   8     1371.47     1571.02    127.23 o 
   9   7   8     2164.32     2441.31    165.92 o 
  11   7   8       11.67      -24.50     33.38 o 
  13   7   8        0.52       -7.31     44.38 o 
 -14   8   8       32.96      -34.56     34.56 o 
 -12   8   8       57.63      -22.32     27.23 o 
 -10   8   8        2.42        0.42     27.69 o 
  -8   8   8       70.14      166.72     56.93 o 
  -6   8   8       48.40       58.09     36.53 o 
  -4   8   8     1150.86     1210.62    143.32 o 
  -2   8   8       22.39       57.38     22.40 o 
   0   8   8     1015.21     1038.60     74.22 o 
   2   8   8     1106.70     1175.47     91.74 o 
   4   8   8        2.04       10.74     28.18 o 
   6   8   8       37.11       65.60     39.88 o 
   8   8   8       19.33       15.99     30.86 o 
  10   8   8        2.80       28.43     65.24 o 
  12   8   8       10.90       14.56     42.34 o 
 -11   9   8        7.01      -17.33     34.38 o 
  -9   9   8        1.09       52.93     30.45 o 
  -7   9   8        2.61       -5.48     30.02 o 
  -5   9   8      207.55      169.64     54.81 o 
  -3   9   8       88.20       76.82     57.13 o 
  -1   9   8       16.09      -28.90     29.85 o 
   1   9   8        0.57       18.95     21.71 o 
   3   9   8      151.96      166.11     82.73 o 
   5   9   8       58.37       36.49     36.77 o 
   7   9   8      114.46      -11.45     34.79 o 
   9   9   8       31.00       60.54     47.36 o 
  -8  10   8       42.79       50.96     39.62 o 
  -6  10   8       17.43       59.11     40.81 o 
  -4  10   8       24.67       -6.29     32.20 o 
  -2  10   8       77.25       53.38     35.78 o 
   0  10   8       82.46       93.31     66.42 o 
   2  10   8      101.96      157.18     49.48 o 
   4  10   8       47.68       10.52     35.96 o 
 -21   1   9      535.30      703.37    139.57 o 
 -19   1   9      218.41      317.63     76.47 o 
 -17   1   9       68.84       65.47     41.40 o 
 -15   1   9        9.97       45.73     23.05 o 
 -13   1   9      429.68      428.72     50.83 o 
 -11   1   9     1098.25     1067.60     50.80 o 
  -9   1   9      435.78      398.91     29.95 o 
  -7   1   9     1791.89     1876.21     59.14 o 
  -5   1   9     1888.81     1839.20     53.66 o 
  -3   1   9     1114.61     1018.56     33.74 o 
  -1   1   9      737.25      766.87     42.21 o 
   1   1   9       73.83       41.71     14.01 o 
   3   1   9      135.94       91.83     17.17 o 
   5   1   9     2355.89     2467.78     57.78 o 
   7   1   9      365.91      317.71     24.85 o 
   9   1   9     4224.80     4151.20     88.03 o 
  11   1   9     5390.04     5427.95    108.11 o 
  13   1   9        3.50        4.34     15.44 o 
  15   1   9       20.76       16.47     23.35 o 
  17   1   9        5.11       62.20     37.25 o 
 -20   2   9      120.92       69.71     57.92 o 
 -18   2   9       99.57       28.42     42.65 o 
 -16   2   9       16.82       30.56     23.26 o 
 -14   2   9      486.63      434.60     53.10 o 
 -12   2   9      232.72      222.22     39.59 o 
 -10   2   9       57.21       56.00     16.69 o 
  -8   2   9     4363.14     4459.98     94.64 o 
  -6   2   9     1475.12     1503.87     52.18 o 
  -4   2   9     1313.40     1266.71     39.55 o 
  -2   2   9     4564.57     4704.79     84.49 o 
   0   2   9        5.47        0.19      9.74 o 
   2   2   9     7859.33     8476.18    101.34 o 
   4   2   9     6629.98     7364.40    118.73 o 
   6   2   9      151.13      118.32     16.44 o 
   8   2   9      523.93      470.22     30.31 o 
  10   2   9      740.84      727.95     41.22 o 
  12   2   9      686.72      718.20     48.81 o 
  14   2   9      193.03      214.04     35.72 o 
  16   2   9       19.80       56.38     26.86 o 
  18   2   9        2.67       34.40     51.60 o 
 -21   3   9       10.37       10.70     41.28 o 
 -19   3   9        3.06       -4.57     37.76 o 
 -17   3   9     1677.99     1845.23    112.02 o 
 -15   3   9       13.13       38.55     24.50 o 
 -13   3   9      944.51     1024.16     75.07 o 
 -11   3   9       37.71       19.38     17.02 o 
  -9   3   9      593.32      605.99     37.67 o 
  -7   3   9       24.87       30.00     11.85 o 
  -5   3   9       50.03       50.37     12.05 o 
  -3   3   9      921.20     1020.94     49.95 o 
  -1   3   9      632.31      478.25     37.34 o 
   1   3   9     7327.09     7900.52    101.57 o 
   3   3   9     6392.26     6538.75    125.43 o 
   5   3   9       13.54       29.58     11.30 o 
   7   3   9        2.00       -2.60     10.05 o 
   9   3   9       17.36       39.52     17.09 o 
  11   3   9       45.09       54.10     21.24 o 
  13   3   9      139.87      128.11     30.06 o 
  15   3   9      149.63      139.39     38.36 o 
  17   3   9       10.70      -20.88     96.67 o 
 -20   4   9        9.39       30.51     44.97 o 
 -18   4   9      557.24      676.30     82.73 o 
 -16   4   9       58.40       42.39     33.90 o 
 -14   4   9      176.76      113.87     37.98 o 
 -12   4   9      311.92      286.97     47.73 o 
 -10   4   9     1010.31      973.95     69.51 o 
  -8   4   9     1880.90     2037.75     82.21 o 
  -6   4   9      705.15      741.96     34.32 o 
  -4   4   9     6890.43     7266.16    125.54 o 
  -2   4   9      675.64      702.59     45.72 o 
   0   4   9      690.85      594.50     33.74 o 
   2   4   9     1580.35     1556.65     55.32 o 
   4   4   9      862.44      904.20     45.54 o 
   6   4   9     2386.73     2300.11     76.81 o 
   8   4   9      209.07      173.80     43.70 o 
  10   4   9      342.29      312.93     55.53 o 
  12   4   9       43.97       45.59     29.33 o 
  14   4   9       67.87       60.90     29.98 o 
  16   4   9      379.76      549.62     96.26 o 
 -19   5   9        3.07      -23.61     36.60 o 
 -17   5   9      640.15      794.82     90.77 o 
 -15   5   9     1208.36     1356.96     98.14 o 
 -13   5   9      241.17      274.05     49.51 o 
 -11   5   9       38.55        2.76     27.35 o 
  -9   5   9        1.15        2.47     17.40 o 
  -7   5   9      200.76      159.72     26.83 o 
  -5   5   9      133.96      106.18     20.67 o 
  -3   5   9      370.98      324.89     61.34 o 
  -1   5   9     1561.06     1507.19     96.32 o 
   1   5   9     1032.17      895.78     46.73 o 
   3   5   9      194.62      191.45     27.67 o 
   5   5   9       48.94       42.13     20.92 o 
   7   5   9      161.37      155.58     46.23 o 
   9   5   9      337.66      355.98     73.33 o 
  11   5   9      271.39      338.82     73.63 o 
  13   5   9      214.40      249.33     53.26 o 
  15   5   9        3.06      -27.63     30.19 o 
 -18   6   9        7.26        8.95     28.84 o 
 -16   6   9       84.93       53.58     36.81 o 
 -14   6   9      580.88      634.21     67.05 o 
 -12   6   9      216.88      222.83     46.71 o 
 -10   6   9       57.39       79.46     28.68 o 
  -8   6   9        0.27       -1.72     28.07 o 
  -6   6   9      315.66      323.46     47.00 o 
  -4   6   9     1842.52     1793.45     73.22 o 
  -2   6   9        0.39       -7.26     17.13 o 
   0   6   9      726.76      702.26     44.36 o 
   2   6   9     1221.73     1273.91     75.44 o 
   4   6   9     2418.41     2566.41    108.22 o 
   6   6   9      952.67      911.21     94.15 o 
   8   6   9      649.65      711.88     98.35 o 
  10   6   9      366.86      343.36     80.13 o 
  12   6   9       58.29       28.07     35.18 o 
  14   6   9        1.77       27.75     37.32 o 
 -17   7   9       21.05        3.91     33.23 o 
 -15   7   9        1.39        1.53     24.79 o 
 -13   7   9      153.40      107.09     32.43 o 
 -11   7   9     1196.13     1165.60    114.02 o 
  -9   7   9      129.92       72.56     61.68 o 
  -7   7   9     3817.90     3877.57    194.70 o 
  -5   7   9      174.83      209.15     41.85 o 
  -3   7   9      924.68      930.59     64.46 o 
  -1   7   9     1037.30     1074.67     71.29 o 
   1   7   9      573.36      627.88     56.40 o 
   3   7   9       62.97       86.13     28.79 o 
   5   7   9      841.34      859.82     95.20 o 
   7   7   9      352.90      434.15     85.16 o 
   9   7   9      398.28      288.13     69.51 o 
  11   7   9      518.88      676.00    102.23 o 
  13   7   9      529.37      827.34    102.78 o 
 -14   8   9      119.95      -11.06     37.22 o 
 -12   8   9        0.02       39.48     28.78 o 
 -10   8   9        0.56      -29.54     29.54 o 
  -8   8   9        8.20       47.68     39.54 o 
  -6   8   9       13.77       39.11     33.13 o 
  -4   8   9      190.78      242.63     61.24 o 
  -2   8   9       15.63       10.05     17.57 o 
   0   8   9      171.03      181.11     39.21 o 
   2   8   9       69.48       61.62     29.81 o 
   4   8   9      145.50      122.39     43.50 o 
   6   8   9        2.13       -5.29     27.64 o 
   8   8   9       44.35        8.49     29.50 o 
  10   8   9       15.98       39.42     43.73 o 
 -11   9   9       63.21       79.83     50.81 o 
  -9   9   9       38.35      -28.58     28.58 o 
  -7   9   9        2.28      -26.57     38.94 o 
  -5   9   9      118.91       74.89     45.21 o 
  -3   9   9      410.34      386.76     75.76 o 
  -1   9   9       14.09       26.36     29.31 o 
   1   9   9       62.43      170.80     44.65 o 
   3   9   9       61.26       94.58     38.14 o 
   5   9   9        7.64       -7.97     29.16 o 
   7   9   9        0.49      -17.05     48.24 o 
   9   9   9       46.30       -3.43     45.51 o 
  -8  10   9       60.09       66.36     56.93 o 
  -6  10   9       10.18       -8.25     35.20 o 
  -4  10   9       41.77       30.52     38.31 o 
  -2  10   9      151.30       66.44     80.56 o 
   0  10   9      504.21      549.18    130.08 o 
   2  10   9      116.16      178.16     47.85 o 
   4  10   9      308.90      418.88     87.59 o 
 -22   0  10       10.18       66.23     70.18 o 
 -20   0  10       28.91       47.84     53.77 o 
 -18   0  10       66.28      125.14     75.32 o 
 -16   0  10       48.09       17.00     47.45 o 
 -14   0  10        0.24       13.36     21.72 o 
 -12   0  10       19.98        6.20     24.02 o 
 -10   0  10      325.67      314.09     44.43 o 
  -8   0  10    55515.34    60522.40    502.33 o 
  -6   0  10     7906.96     7748.74    216.07 o 
  -4   0  10     3383.12     3050.96     94.82 o 
  -2   0  10      567.55      633.77     85.01 o 
   0   0  10     2373.08     2326.92     92.39 o 
   2   0  10      437.64      459.37     53.23 o 
   4   0  10      644.01      615.64     51.15 o 
   6   0  10       38.72       35.28     17.01 o 
   8   0  10      500.72      518.76     45.00 o 
  10   0  10     1977.43     2252.87     99.32 o 
  12   0  10     5502.20     5407.10    174.28 o 
  14   0  10       66.10      156.23     48.83 o 
  16   0  10      275.44      294.95     93.70 o 
  18   0  10      163.92      300.09     78.68 o 
 -21   1  10      312.22      455.48     91.44 o 
 -19   1  10       65.97       82.89     45.28 o 
 -17   1  10        3.77        0.33     26.57 o 
 -15   1  10      480.04      514.37     73.34 o 
 -13   1  10      242.68      226.42     28.13 o 
 -11   1  10      793.81      790.95     45.16 o 
  -9   1  10     3870.07     3869.77     92.47 o 
  -7   1  10      121.11       83.88     17.11 o 
  -5   1  10      379.47      302.00     27.97 o 
  -3   1  10     4212.75     4326.11     68.32 o 
  -1   1  10    15315.49    16423.72    197.64 o 
   1   1  10     1419.87     1387.85     62.39 o 
   3   1  10      603.93      587.81     29.42 o 
   5   1  10      110.69       89.45     14.85 o 
   7   1  10     1348.86     1244.50     46.64 o 
   9   1  10       10.54       15.47     12.07 o 
  11   1  10     2009.22     2174.60     70.79 o 
  13   1  10      183.16      234.18     33.30 o 
  15   1  10      199.09      136.90     60.83 o 
  17   1  10      403.48      613.57     80.22 o 
 -20   2  10       19.65      -14.38     56.34 o 
 -18   2  10       64.02      105.55     48.71 o 
 -16   2  10       51.10       46.16     25.04 o 
 -14   2  10       37.42        3.74     19.97 o 
 -12   2  10      356.05      408.57     47.77 o 
 -10   2  10      144.79      146.34     24.17 o 
  -8   2  10      838.76      809.34     42.38 o 
  -6   2  10      658.70      601.33     34.61 o 
  -4   2  10      804.80      697.53     32.00 o 
  -2   2  10     1730.56     1694.84     66.72 o 
   0   2  10     5133.78     5578.38    216.07 o 
   2   2  10     2879.15     3012.58     57.82 o 
   4   2  10      408.51      395.43     28.65 o 
   6   2  10     2214.13     2122.22     63.85 o 
   8   2  10        1.29        3.32     11.03 o 
  10   2  10        0.12        8.70     12.18 o 
  12   2  10        2.82       -2.23     15.88 o 
  14   2  10      117.17      160.61     35.54 o 
  16   2  10        0.34       43.59     29.11 o 
  18   2  10       11.19      -53.18     53.18 o 
 -21   3  10        7.25      -36.83     38.74 o 
 -19   3  10       14.40       29.14     31.91 o 
 -17   3  10      255.98      202.23     54.57 o 
 -15   3  10     1355.98     1475.55     95.17 o 
 -13   3  10      244.47      204.80     52.51 o 
 -11   3  10      694.98      783.39     61.11 o 
  -9   3  10      576.59      584.22     37.75 o 
  -7   3  10     6224.76     5979.59    114.60 o 
  -5   3  10     5638.07     5521.92     90.43 o 
  -3   3  10        7.23       38.69     13.62 o 
  -1   3  10     1227.58     1374.17     63.06 o 
   1   3  10       81.39       84.67     22.29 o 
   3   3  10     5761.53     5866.45    138.68 o 
   5   3  10      886.78      964.89     46.71 o 
   7   3  10        0.02       -4.62      9.75 o 
   9   3  10     1749.29     1597.77     76.10 o 
  11   3  10     1367.48     1441.79    102.48 o 
  13   3  10      291.22      338.64     57.08 o 
  15   3  10        5.22       -8.78     37.57 o 
  17   3  10      192.54      226.43    115.05 o 
 -20   4  10        0.08       10.63     57.82 o 
 -18   4  10       11.30       12.28     26.34 o 
 -16   4  10      319.79      358.90     59.81 o 
 -14   4  10       34.55       36.57     22.91 o 
 -12   4  10     2108.52     1941.38    102.23 o 
 -10   4  10      587.63      580.08     54.83 o 
  -8   4  10       36.21       30.22     13.84 o 
  -6   4  10       12.45       18.45      9.03 o 
  -4   4  10       12.05       23.27     11.20 o 
  -2   4  10      680.09      692.10     47.43 o 
   0   4  10     1761.49     1645.79     74.70 o 
   2   4  10      129.92      117.90     17.86 o 
   4   4  10     1663.16     1564.71     77.48 o 
   6   4  10     3330.86     3580.48    144.83 o 
   8   4  10      182.45      187.54     50.95 o 
  10   4  10       21.18       12.59     23.16 o 
  12   4  10        2.89       16.08     23.40 o 
  14   4  10       40.16       94.03     36.13 o 
  16   4  10      580.57      862.98     84.34 o 
 -19   5  10       41.66       24.59     27.73 o 
 -17   5  10      829.28      760.07     92.80 o 
 -15   5  10       14.11       20.26     23.48 o 
 -13   5  10      145.69      163.44     37.92 o 
 -11   5  10        8.79       16.35     18.64 o 
  -9   5  10      904.31      943.07     69.76 o 
  -7   5  10      960.82      897.87     51.54 o 
  -5   5  10      188.89      208.84     28.29 o 
  -3   5  10     1833.50     1773.08     77.91 o 
  -1   5  10      122.67       84.39     23.59 o 
   1   5  10      784.89      800.92     63.62 o 
   3   5  10      798.80      784.74     82.18 o 
   5   5  10      709.08      733.47     58.22 o 
   7   5  10       55.83       49.20     32.92 o 
   9   5  10     2609.80     2492.42    155.37 o 
  11   5  10      205.87      149.69     48.55 o 
  13   5  10        1.30       -4.12     27.03 o 
  15   5  10      100.65      196.50     55.99 o 
 -18   6  10        4.24      -11.73     30.88 o 
 -16   6  10        3.33      -12.38     24.12 o 
 -14   6  10      244.55      303.83     56.85 o 
 -12   6  10      226.35      288.78     51.78 o 
 -10   6  10      141.73      129.12     33.15 o 
  -8   6  10        9.29       18.87     26.55 o 
  -6   6  10      882.76      776.30     61.69 o 
  -4   6  10     1557.63     1440.22     67.75 o 
  -2   6  10      654.31      669.79     53.24 o 
   0   6  10       65.33       46.50     18.80 o 
   2   6  10      338.06      254.93     42.64 o 
   4   6  10      124.33       86.07     27.57 o 
   6   6  10        0.45       -8.08     23.30 o 
   8   6  10       55.03       12.30     40.62 o 
  10   6  10      865.02     1122.93    113.65 o 
  12   6  10      129.03       86.16     41.82 o 
  14   6  10        5.83      -31.44     31.44 o 
 -17   7  10      107.03      -11.66     45.80 o 
 -15   7  10      348.40      150.01    164.33 o 
 -13   7  10      117.96      115.52     34.58 o 
 -11   7  10      131.14      178.54     52.90 o 
  -9   7  10       38.47       54.59     35.19 o 
  -7   7  10      900.38      883.13     95.02 o 
  -5   7  10     2133.75     2155.47    106.19 o 
  -3   7  10       56.81       53.51     21.73 o 
  -1   7  10      664.93      761.76     87.49 o 
   1   7  10      638.46      689.36     59.69 o 
   3   7  10        3.32       -4.34     17.65 o 
   5   7  10       60.86       69.86     34.82 o 
   7   7  10       33.03       40.70     35.76 o 
   9   7  10     1414.26     1616.89    198.28 o 
  11   7  10      334.35      354.12     81.39 o 
  13   7  10      135.47      261.49     67.32 o 
 -14   8  10       11.03       -2.14     40.75 o 
 -12   8  10       51.58        3.86     28.31 o 
 -10   8  10        0.45       -3.08     30.32 o 
  -8   8  10      598.22      720.00     89.90 o 
  -6   8  10      416.59      566.64     78.95 o 
  -4   8  10      452.03      417.85     80.22 o 
  -2   8  10       87.02      103.11     31.78 o 
   0   8  10        4.40       11.61     19.75 o 
   2   8  10       19.19       16.06     25.41 o 
   4   8  10       75.51       67.43     34.98 o 
   6   8  10      215.82      360.55     79.00 o 
   8   8  10      236.61       26.08     29.18 o 
  10   8  10      589.93      535.93    141.35 o 
 -11   9  10       94.38       33.85     38.91 o 
  -9   9  10        5.09      -19.61     31.89 o 
  -7   9  10       34.07      -13.11     42.01 o 
  -5   9  10      118.28       28.22     80.26 o 
  -3   9  10      138.83      141.41     54.46 o 
  -1   9  10       13.27       35.62     34.51 o 
   1   9  10       92.14       94.23     36.29 o 
   3   9  10       45.92        6.36     34.48 o 
   5   9  10      250.24      148.44    122.17 o 
  -6  10  10       11.93      -31.50     38.36 o 
  -4  10  10        7.26       54.44     40.57 o 
  -2  10  10       32.40       11.66     39.06 o 
   0  10  10       92.99       -7.51     49.82 o 
   2  10  10      113.60      201.58    100.82 o 
   4  10  10       84.48      201.29     56.54 o 
 -21   1  11       36.02       19.97     38.80 o 
 -19   1  11        7.12      -26.73     26.73 o 
 -17   1  11        1.26       64.66     36.81 o 
 -15   1  11       50.18       33.25     26.89 o 
 -13   1  11       10.64        1.49     12.26 o 
 -11   1  11      162.06      134.37     24.12 o 
  -9   1  11     1033.93     1075.21     50.78 o 
  -7   1  11     2796.41     2541.24     72.20 o 
  -5   1  11     1068.16     1021.19     43.29 o 
  -3   1  11      121.65      194.08     21.29 o 
  -1   1  11     3022.68     2853.88     89.98 o 
   1   1  11       12.34       -3.99     12.83 o 
   3   1  11     1415.66     1318.14     44.94 o 
   5   1  11      291.80      276.24     23.89 o 
   7   1  11      163.77      154.65     21.65 o 
   9   1  11     1181.46     1102.71     49.08 o 
  11   1  11      354.08      476.15     54.79 o 
  13   1  11      478.60      402.23     42.68 o 
  15   1  11      795.81      888.88     75.03 o 
  17   1  11      416.66      617.97    116.24 o 
 -20   2  11       55.40       73.43     43.41 o 
 -18   2  11        0.03      -21.21     29.30 o 
 -16   2  11      361.88      294.78     50.75 o 
 -14   2  11       31.63       90.40     28.84 o 
 -12   2  11       30.74       16.80     18.50 o 
 -10   2  11     1908.33     1961.34     80.49 o 
  -8   2  11       88.00       79.99     17.05 o 
  -6   2  11      350.77      291.37     26.00 o 
  -4   2  11     1555.97     1471.33     43.87 o 
  -2   2  11      208.69      237.67     32.62 o 
   0   2  11      350.87      293.05     35.43 o 
   2   2  11     2085.86     2005.33     80.17 o 
   4   2  11     1338.27     1371.09     51.33 o 
   6   2  11        1.46        3.16     10.12 o 
   8   2  11       37.93       52.02     14.86 o 
  10   2  11       33.34       53.37     15.77 o 
  12   2  11       96.27       73.45     19.44 o 
  14   2  11       42.20       97.92     29.78 o 
  16   2  11       63.78       75.74     36.29 o 
 -21   3  11        0.17        2.59     46.36 o 
 -19   3  11        0.97        8.28     36.47 o 
 -17   3  11       26.23       50.06     32.26 o 
 -15   3  11     1116.12     1365.43     91.26 o 
 -13   3  11       18.88       42.60     24.53 o 
 -11   3  11      966.64     1030.34     70.24 o 
  -9   3  11     1639.97     1659.43     64.78 o 
  -7   3  11       60.63       94.28     17.91 o 
  -5   3  11        0.37        8.62      7.53 o 
  -3   3  11        3.58        6.14     10.73 o 
  -1   3  11     1328.57     1336.24     64.91 o 
   1   3  11      911.61      750.72     50.34 o 
   3   3  11      532.11      611.08     48.22 o 
   5   3  11     2250.00     2356.27     94.51 o 
   7   3  11      332.26      313.73     45.76 o 
   9   3  11        9.96       14.61     22.97 o 
  11   3  11       62.17       94.94     32.40 o 
  13   3  11       35.90       29.94     26.75 o 
  15   3  11       24.73       29.33     28.06 o 
  17   3  11       82.50       74.44     74.23 o 
 -20   4  11        3.26       45.63     53.38 o 
 -18   4  11       32.83       15.00     25.90 o 
 -16   4  11        7.11       -2.92     21.50 o 
 -14   4  11      268.47      183.65     42.06 o 
 -12   4  11      205.53      201.73     39.62 o 
 -10   4  11      262.22      264.80     40.44 o 
  -8   4  11     1475.99     1450.82     62.20 o 
  -6   4  11     1157.72     1159.27     46.12 o 
  -4   4  11       80.59       56.16     17.58 o 
  -2   4  11       49.41       45.22     16.77 o 
   0   4  11      369.10      364.91     40.47 o 
   2   4  11      538.48      486.35     44.70 o 
   4   4  11     4341.04     4456.61    134.13 o 
   6   4  11      975.31     1078.68     74.53 o 
   8   4  11      266.65      278.82     60.69 o 
  10   4  11      527.06      487.28     76.13 o 
  12   4  11      162.05       98.57     37.99 o 
  14   4  11       56.49       27.13     31.12 o 
  16   4  11       62.64       50.50     32.10 o 
 -19   5  11       88.11       72.65     32.98 o 
 -17   5  11      197.68      151.93     90.70 o 
 -15   5  11     1110.33     1342.13     96.69 o 
 -13   5  11      207.63      235.08     50.60 o 
 -11   5  11      120.63      106.95     30.35 o 
  -9   5  11     2122.21     2106.44    103.39 o 
  -7   5  11     2580.19     2693.73     88.70 o 
  -5   5  11       55.54       53.97     15.54 o 
  -3   5  11     1007.85      974.97     60.32 o 
  -1   5  11      119.64       90.69     24.32 o 
   1   5  11      316.94      359.86     48.82 o 
   3   5  11       11.75       13.40     26.34 o 
   5   5  11     1154.71     1308.99     78.90 o 
   7   5  11     1556.48     1447.93    157.26 o 
   9   5  11      477.11      577.88     86.41 o 
  11   5  11      344.48      394.39     82.11 o 
  13   5  11        0.06       31.29     74.33 o 
  15   5  11       65.52      119.09     47.69 o 
 -18   6  11      187.68      127.54     72.03 o 
 -16   6  11       49.87       28.37     26.07 o 
 -14   6  11       65.22      119.45     34.97 o 
 -12   6  11       20.83       -2.99     18.05 o 
 -10   6  11        3.84       11.63     18.47 o 
  -8   6  11       10.75       22.27     29.84 o 
  -6   6  11     2064.79     2176.94    102.52 o 
  -4   6  11    10081.42    10440.26    184.37 o 
  -2   6  11     1876.15     1904.32     90.18 o 
   0   6  11      989.39     1050.77     70.70 o 
   2   6  11      208.23      193.94     38.39 o 
   4   6  11      409.74      528.96     96.58 o 
   6   6  11       85.22       76.14     35.26 o 
   8   6  11        0.24      -30.65     33.71 o 
  10   6  11       59.86       69.04     40.06 o 
  12   6  11      116.05      111.41     51.01 o 
  14   6  11      176.88      262.35     60.32 o 
 -15   7  11        0.93        6.15     28.48 o 
 -13   7  11      483.21      193.85    146.57 o 
 -11   7  11      263.26      193.49     70.57 o 
  -9   7  11      134.73      123.67     48.89 o 
  -7   7  11        0.74       14.10     26.28 o 
  -5   7  11      326.96      337.58     53.25 o 
  -3   7  11      778.44      711.31     57.36 o 
  -1   7  11      489.66      558.94     57.24 o 
   1   7  11        1.83       19.43     17.79 o 
   3   7  11        0.59        2.57     19.26 o 
   5   7  11        0.35        0.47     24.28 o 
   7   7  11     1343.26     1779.98    142.30 o 
   9   7  11      110.24       48.16     63.66 o 
  11   7  11      363.38      184.36    115.15 o 
 -14   8  11       15.19      -23.80     41.17 o 
 -12   8  11       18.58      -18.25     32.52 o 
 -10   8  11        5.11       32.94     37.24 o 
  -8   8  11        0.08       56.55     33.95 o 
  -6   8  11       88.49       62.06     40.91 o 
  -4   8  11      109.44      117.14     49.17 o 
  -2   8  11        0.58      -15.61     18.94 o 
   0   8  11      680.44      776.93     67.65 o 
   2   8  11       51.35       43.34     25.46 o 
   4   8  11       67.48       61.50     31.77 o 
   6   8  11       15.31       56.47     36.81 o 
   8   8  11       63.99      -17.37     36.31 o 
  10   8  11      192.99       50.76    129.29 o 
 -11   9  11       76.39       47.43     50.32 o 
  -9   9  11      110.67       50.78     44.30 o 
  -7   9  11       21.31       -3.76     33.20 o 
  -5   9  11       16.38       10.19     44.68 o 
  -3   9  11        1.03      -16.75     46.56 o 
  -1   9  11       68.04       48.10     30.93 o 
   1   9  11      152.76      180.48     57.44 o 
   3   9  11      132.79      241.41     63.24 o 
   5   9  11        2.41       -3.65     31.19 o 
  -6  10  11        0.13      -33.69     33.69 o 
  -4  10  11      101.94       35.64     48.35 o 
  -2  10  11      424.95      593.46    111.89 o 
   0  10  11      379.96      420.68    111.10 o 
   2  10  11      121.26       57.70     40.97 o 
 -22   0  12        1.44      -25.90     54.56 o 
 -20   0  12        0.01       13.44     50.21 o 
 -18   0  12       28.71      -18.39     58.12 o 
 -16   0  12       67.65      168.63     81.65 o 
 -14   0  12       11.02       14.49     19.57 o 
 -12   0  12       91.71       88.10     34.99 o 
 -10   0  12        2.54      -15.50     15.50 o 
  -8   0  12    15942.55    16317.88    271.83 o 
  -6   0  12    12597.72    13258.34    364.83 o 
  -4   0  12      230.56      188.24     30.72 o 
  -2   0  12      293.22      272.22     32.63 o 
   0   0  12     9923.55     9865.63    208.14 o 
   2   0  12       68.25       73.82     30.20 o 
   4   0  12      471.95      456.23     38.54 o 
   6   0  12       19.30       19.47     14.66 o 
   8   0  12     1747.18     1563.45     81.31 o 
  10   0  12     1823.67     1719.92    127.82 o 
  12   0  12      164.94      101.48     31.93 o 
  14   0  12       22.19       -8.25     26.90 o 
 -21   1  12        1.06      -11.24     54.36 o 
 -19   1  12        6.69        9.19     39.83 o 
 -17   1  12        7.56       14.72     31.23 o 
 -15   1  12      656.89      696.16     63.81 o 
 -13   1  12      472.90      519.70     42.70 o 
 -11   1  12     1285.33     1405.45     62.30 o 
  -9   1  12     1667.35     1575.13     62.40 o 
  -7   1  12     1063.03     1075.41     48.40 o 
  -5   1  12     1464.07     1352.37     50.24 o 
  -3   1  12     2007.01     2155.61     51.55 o 
  -1   1  12      304.18      374.12     20.31 o 
   1   1  12     4216.53     4277.85    115.87 o 
   3   1  12      301.82      281.96     23.28 o 
   5   1  12       16.17        9.72      9.43 o 
   7   1  12     1231.59     1144.26     47.16 o 
   9   1  12      413.98      324.25     32.22 o 
  11   1  12      865.32      841.32     46.83 o 
  13   1  12        7.75      -12.32     28.09 o 
  15   1  12        0.42       16.29     55.25 o 
  17   1  12       93.81      200.46     71.76 o 
 -20   2  12      138.31      228.13     69.86 o 
 -18   2  12      623.10      759.58     94.63 o 
 -16   2  12       94.13       42.92     34.63 o 
 -14   2  12      681.11      607.40     60.10 o 
 -12   2  12      619.94      664.46     68.96 o 
 -10   2  12     2127.60     2166.21     75.84 o 
  -8   2  12     1277.12     1282.31     55.37 o 
  -6   2  12        6.19       -2.69      8.27 o 
  -4   2  12      136.31      115.06     15.46 o 
  -2   2  12     2719.82     2756.02     91.60 o 
   0   2  12        1.33        6.01     12.92 o 
   2   2  12      366.63      321.08     40.67 o 
   4   2  12      357.49      269.08     25.91 o 
   6   2  12        2.23        0.71     11.40 o 
   8   2  12       36.52       52.10     16.23 o 
  10   2  12       21.10       18.48     17.62 o 
  12   2  12       25.40       28.86     19.41 o 
  14   2  12       72.41       64.34     28.46 o 
  16   2  12      340.89      418.88    142.73 o 
 -21   3  12       11.16      -19.70     61.09 o 
 -19   3  12       73.13       45.14     58.32 o 
 -17   3  12       79.75       64.93     34.64 o 
 -15   3  12      200.08      223.14     45.09 o 
 -13   3  12      581.80      498.91     54.61 o 
 -11   3  12       37.18       58.05     22.31 o 
  -9   3  12       15.45       31.65     14.27 o 
  -7   3  12       51.00       44.98     14.57 o 
  -5   3  12      200.65      142.74     18.20 o 
  -3   3  12       92.48       76.77     18.71 o 
  -1   3  12     1159.46     1159.18    111.81 o 
   1   3  12      468.75      570.92     46.98 o 
   3   3  12      191.60      158.65     31.20 o 
   5   3  12      295.59      385.57     47.68 o 
   7   3  12      728.87      849.24     64.23 o 
   9   3  12       90.41       72.70     49.05 o 
  11   3  12      502.69      410.08     63.40 o 
  13   3  12        9.59       18.68     25.79 o 
  15   3  12        0.00      -24.29     28.67 o 
 -20   4  12       22.43       66.04     44.22 o 
 -18   4  12       51.72       62.33     44.37 o 
 -16   4  12      311.04      311.99     57.35 o 
 -14   4  12      100.01       80.74     28.46 o 
 -12   4  12      123.47      132.25     32.69 o 
 -10   4  12        1.17       14.87     16.45 o 
  -8   4  12        0.88        5.28     13.24 o 
  -6   4  12        0.02       -8.96      8.96 o 
  -4   4  12       13.93      -10.14     14.12 o 
  -2   4  12      236.64      239.47     33.98 o 
   0   4  12     1760.17     1640.14     79.71 o 
   2   4  12      270.88      262.22     40.89 o 
   4   4  12      102.04      108.37     29.09 o 
   6   4  12     3575.03     3555.26    127.38 o 
   8   4  12      698.06      667.21    111.50 o 
  10   4  12       37.88       59.14     34.04 o 
  12   4  12       51.56       92.18     39.82 o 
  14   4  12       19.00      -33.46     50.96 o 
 -19   5  12      608.32      746.94     86.63 o 
 -17   5  12      190.80      110.72     77.44 o 
 -15   5  12      451.00      459.32     67.87 o 
 -13   5  12       12.87        1.76     20.39 o 
 -11   5  12        3.32       -9.69     17.29 o 
  -9   5  12      742.76      573.16     55.26 o 
  -7   5  12     5400.54     5672.72    130.37 o 
  -5   5  12      469.13      455.72     37.02 o 
  -3   5  12       33.24       51.07     19.96 o 
  -1   5  12     1131.06     1206.59     71.13 o 
   1   5  12      965.08      862.95     63.98 o 
   3   5  12      969.15      839.02     76.28 o 
   5   5  12      323.69      293.48     49.86 o 
   7   5  12      624.27      747.24     87.07 o 
   9   5  12      107.04       54.06     40.62 o 
  11   5  12      317.44      342.28     75.77 o 
  13   5  12        0.08       -1.41     33.94 o 
  15   5  12       13.23      -13.68     34.43 o 
 -18   6  12      216.50      137.62     67.74 o 
 -16   6  12       31.95       53.06     30.30 o 
 -14   6  12       17.01       11.74     22.81 o 
 -12   6  12        0.50       -1.41     22.17 o 
 -10   6  12       69.92       56.34     33.73 o 
  -8   6  12       13.40       40.90     30.17 o 
  -6   6  12       72.94       83.05     27.54 o 
  -4   6  12      130.90      101.46     24.30 o 
  -2   6  12     8498.19     8956.75    199.98 o 
   0   6  12     3098.61     3100.89    121.71 o 
   2   6  12     1084.61     1020.15     73.46 o 
   4   6  12       15.72       33.61     27.35 o 
   6   6  12      200.93      246.17     66.16 o 
   8   6  12        7.04        9.09     29.24 o 
  10   6  12      136.29      130.03     52.26 o 
  12   6  12       76.32       23.11     32.40 o 
 -15   7  12      391.81      198.32    192.50 o 
 -13   7  12      270.17       67.75    105.34 o 
 -11   7  12      144.53      181.47     57.05 o 
  -9   7  12       11.33       32.66     33.76 o 
  -7   7  12        5.73      -25.24     25.24 o 
  -5   7  12      328.10      292.71     50.64 o 
  -3   7  12        3.79      -15.95     15.95 o 
  -1   7  12      311.78      267.60     43.79 o 
   1   7  12      649.02      540.26     57.30 o 
   3   7  12       15.66        9.86     19.78 o 
   5   7  12        6.58       29.32     30.20 o 
   7   7  12      328.56      419.42     82.28 o 
   9   7  12       12.19       -8.05     55.65 o 
  11   7  12       12.27       27.61     39.56 o 
 -14   8  12        1.00      -60.99     60.99 o 
 -12   8  12       20.38       10.03     37.48 o 
 -10   8  12       46.81       26.67     35.96 o 
  -8   8  12      753.47      742.71    129.49 o 
  -6   8  12      100.42       67.71     38.69 o 
  -4   8  12       26.94       42.48     28.55 o 
  -2   8  12      392.94      454.43     52.32 o 
   0   8  12      131.97      125.60     37.56 o 
   2   8  12      671.50      759.08     72.17 o 
   4   8  12      205.75      228.56     61.53 o 
   6   8  12       93.61       45.10     56.84 o 
  10   8  12       89.95       11.81     49.03 o 
 -11   9  12      244.25       61.24     90.34 o 
  -9   9  12       30.74        5.29     37.61 o 
  -7   9  12       25.70       -7.03     58.42 o 
  -5   9  12        2.59       40.05     29.71 o 
  -3   9  12        2.40        0.88     38.35 o 
  -1   9  12       92.48      128.35     47.72 o 
   1   9  12        7.83       15.44     30.14 o 
   3   9  12      234.65      293.54     68.27 o 
   5   9  12      314.40      589.31    114.46 o 
   7   9  12       87.68       -6.60     41.97 o 
  -6  10  12        0.73      -39.06     39.06 o 
  -4  10  12      145.93       84.41     83.72 o 
  -2  10  12       19.88       37.86     39.70 o 
   0  10  12        5.39      -12.06     43.89 o 
 -21   1  13       13.25       46.20     41.61 o 
 -19   1  13       25.60      -29.48     29.48 o 
 -17   1  13      181.37       72.51     42.56 o 
 -15   1  13      107.41      153.75     37.26 o 
 -13   1  13        0.57        8.57     14.90 o 
 -11   1  13      162.64      159.60     27.77 o 
  -9   1  13        0.33        9.62     12.17 o 
  -7   1  13      464.87      465.77     38.55 o 
  -5   1  13      814.87      733.37     38.07 o 
  -3   1  13     7474.23     8221.55    121.86 o 
  -1   1  13     2004.87     2089.41     83.45 o 
   1   1  13      654.49      603.19     48.02 o 
   3   1  13        1.47       -0.13     14.10 o 
   5   1  13     1232.92     1206.95     65.56 o 
   7   1  13     3496.01     3561.00     97.06 o 
   9   1  13      585.27      556.19     36.73 o 
  11   1  13      397.09      392.27     41.85 o 
  13   1  13      626.78      600.75     57.57 o 
  15   1  13      132.97      185.93     54.79 o 
 -20   2  13        8.05      -54.52     59.21 o 
 -18   2  13        0.14       20.52     31.75 o 
 -16   2  13      118.66       21.83     23.99 o 
 -14   2  13      457.44      361.94     72.79 o 
 -12   2  13      251.93      187.41     30.33 o 
 -10   2  13     2449.04     2675.82     85.81 o 
  -8   2  13      790.91      838.69     46.54 o 
  -6   2  13      387.97      366.27     28.38 o 
  -4   2  13      109.07       88.24     13.16 o 
  -2   2  13     2500.17     2400.42     88.83 o 
   0   2  13    11626.30    11963.97    201.32 o 
   2   2  13     3493.64     3683.89    116.15 o 
   4   2  13     2091.26     1978.52     88.66 o 
   6   2  13      466.48      475.61     62.24 o 
   8   2  13       26.67       12.12     15.93 o 
  10   2  13      591.99      562.13     52.08 o 
  12   2  13       31.72       20.16     20.95 o 
  14   2  13       10.92       33.12     26.01 o 
  16   2  13        0.60      -10.70     31.09 o 
 -21   3  13       23.50       50.32     49.92 o 
 -19   3  13      124.13      125.55     81.35 o 
 -17   3  13      150.15      175.81     40.98 o 
 -15   3  13       19.25       25.74     29.49 o 
 -13   3  13       20.32       17.36     19.69 o 
 -11   3  13       58.50       34.18     20.79 o 
  -9   3  13     1951.42     1983.16     74.21 o 
  -7   3  13      223.57      204.59     25.75 o 
  -5   3  13      792.57      780.12     36.15 o 
  -3   3  13     1103.23     1030.17     68.68 o 
  -1   3  13      267.24      310.01     36.89 o 
   1   3  13      310.96      325.59     40.48 o 
   3   3  13      895.66      904.64     61.54 o 
   5   3  13      924.96      945.96     65.42 o 
   7   3  13     1420.12     1279.59     79.25 o 
   9   3  13        1.43        4.95     25.32 o 
  11   3  13       42.38       88.66     31.57 o 
  13   3  13       50.45       60.36     31.26 o 
  15   3  13        0.62        0.29     26.79 o 
 -20   4  13       28.79       20.58     51.99 o 
 -18   4  13        0.09       38.27     26.77 o 
 -16   4  13        6.47       -2.06     21.48 o 
 -14   4  13        0.70      -18.75     18.75 o 
 -12   4  13      102.46       89.65     27.45 o 
 -10   4  13      380.26      415.15     48.44 o 
  -8   4  13     1041.30     1017.11     54.95 o 
  -6   4  13     3497.39     3583.59     83.65 o 
  -4   4  13      959.31      909.34     51.85 o 
  -2   4  13      565.99      583.24     47.97 o 
   0   4  13      275.92      262.06     37.58 o 
   2   4  13       35.47       64.65     24.26 o 
   4   4  13      304.85      275.64     45.35 o 
   6   4  13     2225.01     2032.58     99.41 o 
   8   4  13        7.94        5.93     27.96 o 
  10   4  13       64.52        3.39     30.71 o 
  12   4  13       46.32      -29.60     59.50 o 
  14   4  13      129.68       90.64     44.94 o 
 -19   5  13      703.19      918.98    101.40 o 
 -17   5  13      382.94      492.25     65.88 o 
 -15   5  13       31.99        9.94     25.11 o 
 -13   5  13        8.42       -1.50     18.22 o 
 -11   5  13        8.16        1.39     20.27 o 
  -9   5  13      721.33      695.02     60.95 o 
  -7   5  13     2151.33     2166.32    110.96 o 
  -5   5  13      460.26      477.54     41.23 o 
  -3   5  13      317.10      337.90     39.86 o 
  -1   5  13       11.25       16.94     14.21 o 
   1   5  13     1155.78     1181.05     74.99 o 
   3   5  13     2036.93     2113.26    101.71 o 
   5   5  13      109.32      137.27     34.09 o 
   7   5  13      204.85      175.50     52.80 o 
   9   5  13      353.55      290.48     67.16 o 
  11   5  13      110.66      172.78     51.78 o 
  13   5  13       41.90       -7.54     30.59 o 
 -18   6  13        1.72       46.41     35.19 o 
 -16   6  13        4.45       28.73     23.48 o 
 -14   6  13      130.41       87.65     47.65 o 
 -12   6  13       43.34       28.11     27.78 o 
 -10   6  13      457.34      464.79     56.76 o 
  -8   6  13        0.68       -8.88     24.31 o 
  -6   6  13     2183.01     2260.24    108.25 o 
  -4   6  13      163.97      160.43     28.05 o 
  -2   6  13      392.13      403.70     49.53 o 
   0   6  13     1123.01     1167.06     76.73 o 
   2   6  13       77.43       87.39     27.12 o 
   4   6  13      103.45      115.03     31.66 o 
   6   6  13       73.50       70.92     35.76 o 
   8   6  13        3.36       56.31     33.77 o 
  10   6  13       54.58      120.52     61.78 o 
  12   6  13       88.81      102.60     46.64 o 
 -15   7  13       54.25       -1.96     51.89 o 
 -13   7  13       52.98       -3.78     25.69 o 
 -11   7  13       11.83        8.27     28.85 o 
  -9   7  13       15.40        7.60     27.57 o 
  -7   7  13      737.87      708.76    127.81 o 
  -5   7  13     1251.58     1387.37     90.26 o 
  -3   7  13        8.04       -6.87     17.84 o 
  -1   7  13       20.55       49.40     21.56 o 
   1   7  13      566.99      615.14     82.37 o 
   3   7  13       39.13       61.83     27.93 o 
   5   7  13        7.73       48.10     31.78 o 
   7   7  13      347.88      126.09     58.32 o 
   9   7  13       56.93       14.99     65.83 o 
  11   7  13       53.77       38.23     43.79 o 
 -14   8  13       47.26      -40.32     40.32 o 
 -12   8  13        6.71       27.42     41.89 o 
 -10   8  13       35.95      -25.60     26.15 o 
  -8   8  13       78.40       47.66     38.87 o 
  -6   8  13      495.74      445.27     84.97 o 
  -4   8  13      724.60      757.58     72.48 o 
  -2   8  13      177.05      223.54     42.59 o 
   0   8  13       16.78       21.81     22.36 o 
   2   8  13      156.49      213.77     57.00 o 
   4   8  13       19.60       14.91     52.09 o 
   6   8  13       60.12       -9.78     32.50 o 
   8   8  13      151.40       31.17     56.54 o 
 -11   9  13        7.23      -42.21     42.21 o 
  -9   9  13      183.04      168.36    150.34 o 
  -7   9  13       84.78      101.81     82.34 o 
  -5   9  13        2.38       -6.85     29.74 o 
  -3   9  13        7.74       17.60     36.67 o 
  -1   9  13       61.06       89.12     41.33 o 
   1   9  13       21.75       16.62     32.22 o 
   3   9  13       19.20       68.47     39.33 o 
   5   9  13      296.87      128.56    178.81 o 
  -4  10  13      136.61      108.63    115.25 o 
  -2  10  13      290.23      231.79    162.50 o 
 -20   0  14      131.62      139.77     84.22 o 
 -18   0  14      284.14      145.30     84.41 o 
 -16   0  14      103.63      124.94     69.98 o 
 -14   0  14      826.61      979.55     84.06 o 
 -12   0  14     2741.58     2805.65    134.06 o 
 -10   0  14      692.64      644.34     61.13 o 
  -8   0  14     5454.27     5711.86    178.81 o 
  -6   0  14     6937.00     7326.52    177.44 o 
  -4   0  14      181.32      210.97     30.32 o 
  -2   0  14     4017.24     4153.78    116.59 o 
   0   0  14     2006.92     2208.62    107.49 o 
   2   0  14      348.82      370.65     53.12 o 
   4   0  14       14.19       30.01     24.37 o 
   6   0  14     6755.76     6565.16    200.76 o 
   8   0  14     1830.84     1775.97     89.16 o 
  10   0  14      274.81      226.53     45.10 o 
  12   0  14      561.83      678.88    126.22 o 
  14   0  14       29.98      -34.40     34.40 o 
 -21   1  14       43.31       58.73     41.97 o 
 -19   1  14       68.63      -13.51     35.48 o 
 -17   1  14        5.96        8.73     31.43 o 
 -15   1  14       49.99       62.57     28.38 o 
 -13   1  14      217.04      200.04     32.02 o 
 -11   1  14      268.21      299.68     37.00 o 
  -9   1  14       51.75       61.60     24.62 o 
  -7   1  14      207.08      244.88     29.22 o 
  -5   1  14      980.92      973.06     44.00 o 
  -3   1  14      275.86      224.24     23.49 o 
  -1   1  14       12.49       11.33      6.70 o 
   1   1  14      102.67       62.80     21.85 o 
   3   1  14     1427.65     1359.20     65.66 o 
   5   1  14      232.59      208.56     26.85 o 
   7   1  14     1852.27     1837.58     71.99 o 
   9   1  14      660.74      671.45     48.36 o 
  11   1  14      318.70      321.18     38.99 o 
  13   1  14       16.39       43.35     21.28 o 
  15   1  14       74.38      103.98     51.00 o 
 -20   2  14       22.44       61.26     54.76 o 
 -18   2  14      210.65      154.17     54.92 o 
 -16   2  14      290.57      239.17     45.61 o 
 -14   2  14      744.36      693.98     65.07 o 
 -12   2  14       21.62       24.16     18.63 o 
 -10   2  14       90.09       71.72     20.86 o 
  -8   2  14      216.67      239.48     31.43 o 
  -6   2  14      692.85      660.67     41.06 o 
  -4   2  14      372.16      354.43     22.74 o 
  -2   2  14      749.31      846.86     55.97 o 
   0   2  14     2390.88     2289.11     92.40 o 
   2   2  14     1229.68     1129.22     69.37 o 
   4   2  14     4397.66     4263.29    134.17 o 
   6   2  14     2518.06     2441.75    105.07 o 
   8   2  14       88.37       48.11     24.64 o 
  10   2  14      941.87     1087.91     68.36 o 
  12   2  14        9.49       46.14     29.73 o 
  14   2  14      101.58      162.92     44.85 o 
  16   2  14       19.86       37.14     35.49 o 
 -19   3  14        7.36        9.13    109.72 o 
 -17   3  14       11.61       -5.99     37.82 o 
 -15   3  14        1.84       -1.31     20.52 o 
 -13   3  14      380.68      437.44     51.90 o 
 -11   3  14     1722.53     1668.61     90.37 o 
  -9   3  14      680.13      619.64     43.72 o 
  -7   3  14     1737.37     1787.27     67.26 o 
  -5   3  14      355.79      324.68     24.98 o 
  -3   3  14        0.25       -7.04     11.71 o 
  -1   3  14      247.80      206.42     37.15 o 
   1   3  14      267.04      274.23     43.22 o 
   3   3  14       36.61       16.58     20.44 o 
   5   3  14      129.05      210.42     39.06 o 
   7   3  14     4514.25     4285.97    144.83 o 
   9   3  14        1.86      -24.71     24.71 o 
  11   3  14       51.72       59.76     37.14 o 
  13   3  14       91.75       32.16     30.58 o 
  15   3  14       33.63       88.43     30.40 o 
 -20   4  14        0.07       51.50     36.19 o 
 -18   4  14      166.02      162.20     41.27 o 
 -16   4  14      163.42      150.10     39.88 o 
 -14   4  14       96.90       75.83     33.15 o 
 -12   4  14      360.09      348.06     50.21 o 
 -10   4  14     1082.32     1160.03     74.75 o 
  -8   4  14      210.29      252.35     31.93 o 
  -6   4  14      836.68      748.26     39.52 o 
  -4   4  14       60.02       68.79     19.97 o 
  -2   4  14       22.21       44.05     18.11 o 
   0   4  14       33.35       43.38     18.12 o 
   2   4  14      564.48      503.30     50.19 o 
   4   4  14        4.94        3.56     18.89 o 
   6   4  14      229.96      261.36     47.30 o 
   8   4  14       48.97       26.71     33.35 o 
  10   4  14      123.70      107.27     78.98 o 
  12   4  14      131.61      141.61     49.42 o 
  14   4  14       37.32       14.28     38.55 o 
 -19   5  14       44.75       63.35     35.36 o 
 -17   5  14      605.04      654.03     72.92 o 
 -15   5  14      124.40      136.09     36.55 o 
 -13   5  14       72.94       67.10     29.61 o 
 -11   5  14        2.40      -15.75     17.85 o 
  -9   5  14      126.40      111.41     31.23 o 
  -7   5  14     1031.66      974.45     77.62 o 
  -5   5  14     2566.35     2629.14     92.80 o 
  -3   5  14     1205.29     1291.36     74.25 o 
  -1   5  14     1480.25     1454.41     82.10 o 
   1   5  14     1020.01      941.24     69.76 o 
   3   5  14       40.68       25.04     31.34 o 
   5   5  14     2146.22     1934.88    102.35 o 
   7   5  14      588.43      574.44     94.26 o 
   9   5  14      158.93      126.18     49.75 o 
  11   5  14      129.26      129.50     49.35 o 
  13   5  14       98.34       46.49     43.74 o 
 -16   6  14      166.27       73.19     65.69 o 
 -14   6  14        0.49       25.65     21.47 o 
 -12   6  14        4.94        9.18     32.15 o 
 -10   6  14       12.45        1.97     28.43 o 
  -8   6  14       60.55       16.71     27.44 o 
  -6   6  14      231.47      218.97     42.10 o 
  -4   6  14     1138.74     1216.75     66.96 o 
  -2   6  14      420.58      470.06     52.53 o 
   0   6  14     3781.20     3964.68    143.85 o 
   2   6  14      383.20      388.19     52.32 o 
   4   6  14        7.41       29.74     22.02 o 
   6   6  14        3.29       -7.40     25.15 o 
   8   6  14        5.24        3.43     26.74 o 
  10   6  14       56.31       66.96     39.27 o 
  12   6  14        5.21      -22.65     31.11 o 
 -15   7  14        3.44       48.30     57.63 o 
 -13   7  14      184.58        2.56     26.28 o 
 -11   7  14      154.40       89.54     42.43 o 
  -9   7  14       43.88       66.42     39.91 o 
  -7   7  14       22.22       43.08     44.18 o 
  -5   7  14      557.63      543.90     61.42 o 
  -3   7  14        0.04       23.13     22.23 o 
  -1   7  14      125.91      180.69     38.02 o 
   1   7  14       34.99        1.51     21.10 o 
   3   7  14       41.82       49.00     23.84 o 
   5   7  14        6.28       28.05     26.47 o 
   7   7  14       59.62        9.24     30.42 o 
   9   7  14      136.76       56.05     58.91 o 
 -12   8  14      173.40      -34.96     34.96 o 
 -10   8  14      229.22       71.41     68.00 o 
  -8   8  14      122.78       43.37     36.63 o 
  -6   8  14      708.77      541.11     99.52 o 
  -4   8  14     1936.57     1915.96    114.96 o 
  -2   8  14        6.73       39.71     26.15 o 
   0   8  14       88.71       59.45     28.65 o 
   2   8  14       61.26       14.51     31.34 o 
   4   8  14        0.06       19.41     31.10 o 
   6   8  14       47.14       29.98     40.72 o 
   8   8  14      140.56       11.36     44.18 o 
  -9   9  14       53.58       80.29     47.03 o 
  -7   9  14        0.06      -11.77     36.18 o 
  -5   9  14        0.09       -6.84     35.42 o 
  -3   9  14       92.24      102.93     45.29 o 
  -1   9  14       27.82       79.05     40.04 o 
   1   9  14       60.88      127.22     41.88 o 
   3   9  14      266.54      334.51     70.86 o 
   5   9  14       77.01       75.96     82.83 o 
 -21   1  15       18.36       19.49     39.55 o 
 -19   1  15       10.22      -30.48     30.48 o 
 -17   1  15        2.24       20.69     31.83 o 
 -15   1  15        8.95      -20.88     24.03 o 
 -13   1  15      195.97      184.30     31.69 o 
 -11   1  15      581.43      578.00     44.85 o 
  -9   1  15      138.56      149.57     25.18 o 
  -7   1  15        9.07       18.65     12.41 o 
  -5   1  15     1007.69     1068.16     50.43 o 
  -3   1  15     1217.62     1193.92     41.53 o 
  -1   1  15      281.12      302.53     23.60 o 
   1   1  15     1724.84     1692.85     82.74 o 
   3   1  15      545.10      517.58     56.75 o 
   5   1  15     6375.60     6483.22    148.90 o 
   7   1  15     2394.93     2486.90     96.47 o 
   9   1  15       89.38       98.66     25.67 o 
  11   1  15      221.20      252.37     34.05 o 
  13   1  15      527.12      502.10     64.35 o 
  15   1  15      150.49      232.88     76.90 o 
 -20   2  15        0.36       12.33     52.39 o 
 -18   2  15       58.27       36.16     37.44 o 
 -16   2  15        1.84       23.66     23.72 o 
 -14   2  15      616.07      716.51     64.85 o 
 -12   2  15       49.39       66.65     20.53 o 
 -10   2  15      124.03      121.12     25.18 o 
  -8   2  15      432.13      412.85     35.09 o 
  -6   2  15      507.84      487.58     33.91 o 
  -4   2  15        1.94        5.06      7.26 o 
  -2   2  15        0.08        9.29     14.82 o 
   0   2  15     1169.21     1276.26     73.27 o 
   2   2  15        0.01      -14.37     14.37 o 
   4   2  15     3149.43     2965.97    117.47 o 
   6   2  15     1097.40     1128.89     78.19 o 
   8   2  15       14.79        6.79     19.89 o 
  10   2  15        6.18       16.73     24.75 o 
  12   2  15      199.84      158.75     41.03 o 
  14   2  15      137.88      193.15     43.34 o 
 -19   3  15      185.42       83.26     79.17 o 
 -17   3  15       76.65      148.16     38.41 o 
 -15   3  15       18.47        4.80     19.21 o 
 -13   3  15      209.17      205.16     41.95 o 
 -11   3  15      138.38      139.30     25.22 o 
  -9   3  15     2031.46     1954.57     76.04 o 
  -7   3  15      721.46      624.76     40.52 o 
  -5   3  15      621.98      644.27     44.26 o 
  -3   3  15      306.85      257.24     32.81 o 
  -1   3  15       63.82       57.81     27.89 o 
   1   3  15      126.19      134.98     32.31 o 
   3   3  15       31.04      -14.94     14.94 o 
   5   3  15      782.75      760.45     63.88 o 
   7   3  15      744.57      790.07     67.66 o 
   9   3  15        1.25       -6.02     22.32 o 
  11   3  15      514.78      568.39     84.18 o 
  13   3  15      234.33      302.79     68.22 o 
  15   3  15        3.99       15.92     29.48 o 
 -20   4  15        7.83       51.21     39.86 o 
 -18   4  15        0.36      -14.22     24.43 o 
 -16   4  15        8.53        2.08     22.75 o 
 -14   4  15        1.81       -8.64     19.45 o 
 -12   4  15     1175.55     1108.72     86.64 o 
 -10   4  15      119.78       73.67     25.82 o 
  -8   4  15     1684.63     1728.37     72.33 o 
  -6   4  15      125.52       87.53     22.57 o 
  -4   4  15        2.17       -9.43     14.34 o 
  -2   4  15        8.04       14.73     16.93 o 
   0   4  15      141.53      123.01     32.00 o 
   2   4  15      129.22       96.60     30.30 o 
   4   4  15       89.16       45.89     26.69 o 
   6   4  15     1081.38      967.32     75.11 o 
   8   4  15     1120.06     1143.36    109.41 o 
  10   4  15        0.04       -5.88     27.75 o 
  12   4  15      208.88      314.23     73.93 o 
  14   4  15       18.32       25.30     37.49 o 
 -19   5  15      271.66      377.17     59.98 o 
 -17   5  15      618.40      755.25     73.29 o 
 -15   5  15       19.32       28.39     26.49 o 
 -13   5  15        2.57       40.61     21.45 o 
 -11   5  15        1.06       14.78     20.72 o 
  -9   5  15      221.30      230.48     55.96 o 
  -7   5  15      217.48      223.91     42.86 o 
  -5   5  15      981.71      939.42     57.89 o 
  -3   5  15     1518.88     1599.38     85.69 o 
  -1   5  15        8.03       28.05     19.91 o 
   1   5  15       39.48       68.58     26.62 o 
   3   5  15      195.81      239.31     46.19 o 
   5   5  15        0.00       40.01     24.45 o 
   7   5  15      347.40      312.86     67.74 o 
   9   5  15      330.78      355.53    101.32 o 
  11   5  15       77.92      146.88     52.70 o 
  13   5  15      365.07      562.77     99.16 o 
 -16   6  15      197.38      111.09    157.06 o 
 -14   6  15        6.71       48.83     36.37 o 
 -12   6  15       38.24       37.28     36.88 o 
 -10   6  15      104.77       95.76     40.42 o 
  -8   6  15       69.40       38.29     31.85 o 
  -6   6  15      297.09      306.61     51.25 o 
  -4   6  15      343.47      356.43     44.48 o 
  -2   6  15        4.70       35.89     19.75 o 
   0   6  15     4071.84     4296.47    152.41 o 
   2   6  15      423.83      441.30     56.40 o 
   4   6  15      167.72      187.52     40.22 o 
   6   6  15       91.66      115.49     42.56 o 
   8   6  15      124.60       99.97    102.40 o 
  10   6  15       35.57       29.13     80.16 o 
  12   6  15       26.28       24.91     58.71 o 
 -15   7  15        6.86      -36.68     42.50 o 
 -13   7  15      222.56      100.97    143.42 o 
 -11   7  15      127.98       62.58     86.49 o 
  -9   7  15       47.10       63.45     42.75 o 
  -7   7  15       48.22       -6.95     32.96 o 
  -5   7  15      168.11      218.16     47.01 o 
  -3   7  15      811.96      733.10     56.07 o 
  -1   7  15       45.58       25.44     21.89 o 
   1   7  15      137.44      136.59     35.48 o 
   3   7  15       42.18       45.46     26.92 o 
   5   7  15        5.18      -26.41     26.41 o 
   7   7  15        0.14       -6.44     27.09 o 
   9   7  15        1.55      -14.62     35.66 o 
 -12   8  15        5.70       25.31     41.61 o 
 -10   8  15        6.93      -20.99     45.86 o 
  -8   8  15      412.63      414.26     85.93 o 
  -6   8  15      892.52     1128.21    118.88 o 
  -4   8  15      861.45     1037.77     87.14 o 
  -2   8  15       83.86       43.41     47.74 o 
   0   8  15       20.70        6.67     26.71 o 
   2   8  15        0.32      -21.77     69.78 o 
   4   8  15        8.65      -15.08     47.25 o 
   6   8  15       13.94        9.97     39.84 o 
  -9   9  15       28.14       35.07     38.68 o 
  -7   9  15        7.31       28.96     40.12 o 
  -5   9  15        3.79       -8.19     35.19 o 
  -3   9  15       84.92      151.74     77.69 o 
  -1   9  15       35.22       33.90     36.04 o 
   1   9  15        3.50       64.11     35.96 o 
   3   9  15       77.15      140.41     56.93 o 
 -20   0  16       13.02       98.45     68.80 o 
 -18   0  16      349.97      269.65     96.67 o 
 -16   0  16     1176.55     1422.96    172.38 o 
 -14   0  16      332.52      465.33     64.03 o 
 -12   0  16     3839.51     3895.09    163.56 o 
 -10   0  16     2378.95     2535.21    128.32 o 
  -8   0  16       64.24       67.37     25.50 o 
  -6   0  16        8.24       20.66     18.59 o 
  -4   0  16     1603.26     1570.94     99.63 o 
  -2   0  16     5334.08     5393.15    139.63 o 
   0   0  16      164.49      140.34     39.89 o 
   2   0  16     5628.42     5717.73    193.18 o 
   4   0  16       98.64      103.46     43.41 o 
   6   0  16     6059.05     6121.90    214.68 o 
   8   0  16     2518.16     2673.98    223.88 o 
  10   0  16      679.44      680.77     93.11 o 
  12   0  16       10.18       33.31     82.04 o 
  14   0  16      277.22      534.15    126.13 o 
 -21   1  16        0.66       85.46     67.31 o 
 -19   1  16      189.67      260.68     68.94 o 
 -17   1  16       65.52       42.08     43.43 o 
 -15   1  16      632.33      572.89     62.27 o 
 -13   1  16      541.86      492.99     47.68 o 
 -11   1  16       11.76        8.73     16.11 o 
  -9   1  16      129.71       68.81     19.89 o 
  -7   1  16      241.51      248.96     28.87 o 
  -5   1  16       24.33        9.14     11.04 o 
  -3   1  16     6224.08     6655.55     99.42 o 
  -1   1  16      255.30      228.60     39.97 o 
   1   1  16       20.97       30.52     19.81 o 
   3   1  16     2626.75     2705.51     97.14 o 
   5   1  16      187.40      217.13     36.09 o 
   7   1  16      102.20      128.48     34.11 o 
   9   1  16      220.84      249.21     34.22 o 
  11   1  16       90.58       53.68     29.05 o 
  13   1  16      273.82      380.67     61.57 o 
  15   1  16     1016.48     1479.70    189.78 o 
 -20   2  16       46.30      182.47     53.86 o 
 -18   2  16       13.25       31.16     33.34 o 
 -16   2  16        4.27       -4.94     22.84 o 
 -14   2  16       16.58       40.95     24.06 o 
 -12   2  16       50.14       37.22     18.02 o 
 -10   2  16       15.94       36.36     18.26 o 
  -8   2  16        6.52        6.51     12.11 o 
  -6   2  16      517.57      428.79     32.85 o 
  -4   2  16     1124.77     1059.50     56.27 o 
  -2   2  16      317.51      305.19     34.34 o 
   0   2  16       86.52       97.49     28.18 o 
   2   2  16       14.76       15.95     22.54 o 
   4   2  16      212.42      241.70     44.41 o 
   6   2  16     1400.06     1354.78     84.60 o 
   8   2  16        3.47       -0.54     22.24 o 
  10   2  16       25.25       26.56     30.05 o 
  12   2  16       92.68      146.03     40.88 o 
  14   2  16       51.24       70.49     36.77 o 
 -19   3  16        1.72        0.64     63.46 o 
 -17   3  16       64.59       72.08     33.07 o 
 -15   3  16       28.56       13.26     22.25 o 
 -13   3  16       72.26       51.00     28.56 o 
 -11   3  16        0.89      -13.57     13.57 o 
  -9   3  16     6446.69     6844.72    144.47 o 
  -7   3  16     2701.06     2789.01     85.38 o 
  -5   3  16       40.50       27.74     15.52 o 
  -3   3  16      266.48      232.98     34.49 o 
  -1   3  16     1235.76     1230.39     74.48 o 
   1   3  16      379.49      376.13     61.48 o 
   3   3  16       56.43       85.56     28.94 o 
   5   3  16     1379.43     1382.54     86.42 o 
   7   3  16       30.99       49.29     26.67 o 
   9   3  16       84.57       72.94     72.35 o 
  11   3  16        4.18      -42.34     44.58 o 
  13   3  16       23.17       -2.64     52.49 o 
 -18   4  16       12.12       -6.68     31.23 o 
 -16   4  16      215.84      221.36     46.23 o 
 -14   4  16      111.14       70.50     26.93 o 
 -12   4  16      909.91     1033.40     75.46 o 
 -10   4  16      287.88      182.97     37.58 o 
  -8   4  16      979.89     1032.05     71.35 o 
  -6   4  16      831.75      791.54     52.09 o 
  -4   4  16     1227.37     1255.90     66.00 o 
  -2   4  16       12.81       34.46     17.80 o 
   0   4  16       40.96       35.77     23.82 o 
   2   4  16       18.73        1.72     17.78 o 
   4   4  16      301.52      246.73     44.63 o 
   6   4  16        0.19      -19.80     19.80 o 
   8   4  16       35.81       38.80     27.89 o 
  10   4  16       27.62       40.10     50.02 o 
  12   4  16       14.05        1.81     54.46 o 
 -17   5  16        5.18       -1.82     23.86 o 
 -15   5  16       15.10       26.51     30.47 o 
 -13   5  16       17.14       58.91     33.58 o 
 -11   5  16       74.44       77.81     38.25 o 
  -9   5  16      108.89      120.34     40.78 o 
  -7   5  16       20.73       16.72     21.49 o 
  -5   5  16       46.90       38.26     22.37 o 
  -3   5  16       47.20       32.89     31.00 o 
  -1   5  16        3.80      -14.84     15.31 o 
   1   5  16       22.67       31.20     32.58 o 
   3   5  16     1102.98     1112.87     78.93 o 
   5   5  16      296.26      380.64     53.56 o 
   7   5  16       21.58       23.23     31.66 o 
   9   5  16        8.33       43.17     36.24 o 
  11   5  16       28.98       29.43     36.83 o 
 -16   6  16       25.85       41.92     45.76 o 
 -14   6  16        2.59       16.58     30.74 o 
 -12   6  16      138.98      218.38     58.15 o 
 -10   6  16       19.20       20.40     28.21 o 
  -8   6  16      136.65      163.64     49.80 o 
  -6   6  16      359.50      414.57     55.74 o 
  -4   6  16     1083.59     1182.96     70.04 o 
  -2   6  16       90.09       67.76     23.99 o 
   0   6  16       54.50       19.48     33.66 o 
   2   6  16      524.74      527.49     67.62 o 
   4   6  16        0.00      -26.52     33.14 o 
   6   6  16        3.43       27.39     29.66 o 
   8   6  16       14.18      -12.77     44.48 o 
  10   6  16        1.24       84.85     42.31 o 
 -15   7  16        6.74      -18.07     42.11 o 
 -13   7  16      198.22      392.41    122.57 o 
 -11   7  16       16.90       -2.04     29.42 o 
  -9   7  16       45.28       60.25     49.22 o 
  -7   7  16        0.68       14.16     31.93 o 
  -5   7  16       57.92      114.00     32.85 o 
  -3   7  16      627.62      559.60     53.08 o 
  -1   7  16      484.59      431.47     57.95 o 
   1   7  16      578.55      568.20     67.94 o 
   3   7  16      481.01      488.98     79.38 o 
   5   7  16       89.74       96.67     37.12 o 
   7   7  16        9.57       25.65     38.61 o 
   9   7  16        0.14      -22.04     42.21 o 
 -12   8  16       94.51       66.79     65.24 o 
 -10   8  16      262.70      223.88     66.40 o 
  -8   8  16        1.03      -24.92     33.58 o 
  -6   8  16      350.77      458.15     88.87 o 
  -4   8  16       73.70       61.95     35.18 o 
  -2   8  16        6.77       14.04     51.20 o 
   0   8  16       50.67       64.43     29.17 o 
   2   8  16       37.20       87.79    101.41 o 
   4   8  16       57.72       58.98     56.93 o 
   6   8  16      103.75       -8.45     42.27 o 
  -9   9  16        1.91        3.32     42.63 o 
  -7   9  16        4.63       97.73     38.84 o 
  -5   9  16       74.83       68.26     43.65 o 
  -3   9  16        3.33       50.32     53.57 o 
  -1   9  16       51.35       91.03     38.45 o 
   1   9  16      151.12      357.40     65.11 o 
   3   9  16      414.95      496.10     94.78 o 
 -21   1  17       30.38       14.02     39.97 o 
 -19   1  17       87.42      173.36     98.05 o 
 -17   1  17        0.37       11.44     63.75 o 
 -15   1  17       82.14       43.31     28.13 o 
 -13   1  17      182.56      221.23     35.94 o 
 -11   1  17     1783.18     1848.09     79.88 o 
  -9   1  17       18.18       15.10     15.61 o 
  -7   1  17      360.80      375.33     34.40 o 
  -5   1  17      398.68      396.77     30.97 o 
  -3   1  17        6.49       26.75     16.24 o 
  -1   1  17     1791.70     1738.90     88.00 o 
   1   1  17        5.82       11.43     20.61 o 
   3   1  17      220.28      188.26     37.66 o 
   5   1  17     1884.80     1822.99     84.58 o 
   7   1  17      906.29      932.40     63.90 o 
   9   1  17       10.89       20.72     21.95 o 
  11   1  17      358.31      419.19     64.18 o 
  13   1  17       12.66       31.05     56.99 o 
 -20   2  17        1.46       -5.57     33.94 o 
 -18   2  17       77.53       93.41     37.87 o 
 -16   2  17       12.30        1.45     35.96 o 
 -14   2  17      162.88      132.27     52.75 o 
 -12   2  17       12.59       20.25     21.18 o 
 -10   2  17        0.06       11.21     18.05 o 
  -8   2  17      216.97      197.70     29.93 o 
  -6   2  17       42.82       33.76     19.72 o 
  -4   2  17     2081.27     2130.03     80.34 o 
  -2   2  17      104.50       97.67     23.50 o 
   0   2  17      108.28       77.21     27.02 o 
   2   2  17      139.03      145.60     34.77 o 
   4   2  17      638.83      647.07    100.84 o 
   6   2  17       35.38       41.20     22.41 o 
   8   2  17      102.41      123.77     45.94 o 
  10   2  17       50.46       53.12     40.10 o 
  12   2  17        5.06       35.89     32.72 o 
  14   2  17        1.72       45.42     42.68 o 
 -19   3  17       38.08       17.42     39.57 o 
 -17   3  17       16.79       59.25     28.17 o 
 -15   3  17      315.50      260.06     51.48 o 
 -13   3  17      378.43      451.48     54.31 o 
 -11   3  17      554.01      572.36     45.74 o 
  -9   3  17     2136.77     2147.91    101.41 o 
  -7   3  17     1025.40      947.23     67.67 o 
  -5   3  17      859.14      925.77     55.90 o 
  -3   3  17      150.39      124.61     26.47 o 
  -1   3  17       16.82       25.07     17.85 o 
   1   3  17      267.66      263.56     44.00 o 
   3   3  17      139.91      159.07     37.46 o 
   5   3  17      103.13       78.48     33.97 o 
   7   3  17       21.16       44.92     24.06 o 
   9   3  17      843.87      927.77     99.89 o 
  11   3  17      922.29     1064.83    222.40 o 
  13   3  17        3.20       -5.24     33.30 o 
 -18   4  17       35.01       27.58     30.09 o 
 -16   4  17       42.37       33.63     24.24 o 
 -14   4  17       11.63       45.86     24.26 o 
 -12   4  17       48.29       74.72     37.56 o 
 -10   4  17     1397.93     1578.02     90.61 o 
  -8   4  17      362.71      379.98     51.22 o 
  -6   4  17       22.57       18.44     16.28 o 
  -4   4  17        3.08       -9.02     14.44 o 
  -2   4  17      748.61      638.58     59.02 o 
   0   4  17       10.48        7.67     17.68 o 
   2   4  17       13.82       16.30     19.75 o 
   4   4  17      214.82      222.92     42.99 o 
   6   4  17      346.06      258.43     47.82 o 
   8   4  17       31.01       91.74     39.99 o 
  10   4  17      157.12      112.35     47.92 o 
  12   4  17      401.53      540.87    100.56 o 
 -17   5  17       19.39       32.05     36.65 o 
 -15   5  17       65.77       77.58     42.39 o 
 -13   5  17      107.10       40.37     38.33 o 
 -11   5  17        1.40       -3.34     23.44 o 
  -9   5  17      494.88      508.43     77.63 o 
  -7   5  17       36.80       11.66     20.25 o 
  -5   5  17       57.64       50.32     21.85 o 
  -3   5  17      367.59      375.37     44.99 o 
  -1   5  17      651.62      639.04     60.09 o 
   1   5  17      424.46      460.32     58.67 o 
   3   5  17      376.18      448.79     57.66 o 
   5   5  17       17.81       31.80     22.57 o 
   7   5  17       75.23      121.10     52.59 o 
   9   5  17       14.30        8.98     53.77 o 
  11   5  17        8.07      -14.98     50.90 o 
 -16   6  17       16.37       25.88     75.71 o 
 -14   6  17      109.37       22.04     81.35 o 
 -12   6  17      139.77       80.39     44.25 o 
 -10   6  17       18.26        6.29     40.62 o 
  -8   6  17      193.77      158.90     55.38 o 
  -6   6  17       34.34        5.66     37.54 o 
  -4   6  17     1096.97     1174.27     70.97 o 
  -2   6  17      208.10      235.29     44.44 o 
   0   6  17       91.29      102.67     33.83 o 
   2   6  17       61.25       35.22     25.68 o 
   4   6  17        1.68       26.46     25.91 o 
   6   6  17        4.05        1.54     29.27 o 
   8   6  17       74.73       71.67     70.97 o 
  10   6  17       73.96      138.05     52.64 o 
 -15   7  17      354.61      708.51    173.77 o 
 -13   7  17      100.98       57.74     52.49 o 
 -11   7  17       51.73       30.23     30.94 o 
  -9   7  17        2.94      -25.64     25.64 o 
  -7   7  17       29.71       23.42     32.65 o 
  -5   7  17        0.31      -20.94     23.21 o 
  -3   7  17      222.67      204.36     38.81 o 
  -1   7  17       19.35       -1.21     20.69 o 
   1   7  17      261.88      294.03     55.32 o 
   3   7  17      118.88      138.83     45.31 o 
   5   7  17        7.75       27.04     28.07 o 
   7   7  17        3.33       18.27     44.71 o 
 -12   8  17        1.19       21.21    110.51 o 
 -10   8  17        0.78      -13.04     31.46 o 
  -8   8  17       25.19       41.22     37.60 o 
  -6   8  17      602.12      688.11     96.51 o 
  -4   8  17        6.81       62.25     29.18 o 
  -2   8  17       50.86      128.13     74.53 o 
   0   8  17       56.23       55.07     31.06 o 
   2   8  17       98.38       62.55     69.19 o 
   4   8  17       21.69       14.84     37.18 o 
   6   8  17       23.21      -30.24     55.55 o 
  -7   9  17        1.09       24.91     40.26 o 
  -5   9  17      490.74      564.72    103.51 o 
  -3   9  17       65.56      126.01     51.56 o 
  -1   9  17        9.58       21.88     41.80 o 
   1   9  17       25.64        4.78     40.53 o 
 -20   0  18       18.31        6.52     48.43 o 
 -18   0  18        2.66       -4.74     43.89 o 
 -16   0  18     2729.06     3394.31    263.91 o 
 -14   0  18       69.59       87.65     35.62 o 
 -12   0  18     3228.65     3656.00    165.43 o 
 -10   0  18     2629.89     2579.39    133.62 o 
  -8   0  18      586.91      601.05     62.60 o 
  -6   0  18       29.45       19.71     25.11 o 
  -4   0  18       27.29       27.07     18.53 o 
  -2   0  18      227.60      236.61     35.22 o 
   0   0  18      206.30      267.01     55.48 o 
   2   0  18    12407.31    12442.14    373.93 o 
   4   0  18     7084.00     7308.62    240.19 o 
   6   0  18      122.64      131.79     45.06 o 
   8   0  18       22.97       -5.47     25.14 o 
  10   0  18      112.68      188.89     53.38 o 
  12   0  18        7.09      106.95     62.27 o 
  14   0  18       95.07      154.79     64.64 o 
 -19   1  18       49.32       67.96     44.58 o 
 -17   1  18        8.98      -27.60     28.93 o 
 -15   1  18      187.67      189.65     41.87 o 
 -13   1  18      355.68      393.61     51.02 o 
 -11   1  18     3352.30     3667.85    112.50 o 
  -9   1  18     2428.61     2593.98     89.64 o 
  -7   1  18      127.76      112.80     23.86 o 
  -5   1  18        8.06       17.37     11.81 o 
  -3   1  18        1.02       -1.69     15.62 o 
  -1   1  18        1.53       11.07     13.03 o 
   1   1  18       22.82        6.68     19.45 o 
   3   1  18      634.83      522.23     63.89 o 
   5   1  18     3919.97     3876.77    126.96 o 
   7   1  18      732.26      805.74     62.19 o 
   9   1  18      478.55      475.05     84.97 o 
  11   1  18       34.97       90.20     35.75 o 
  13   1  18       50.84       63.45     37.03 o 
 -20   2  18       10.55       24.24     37.90 o 
 -18   2  18       37.99        2.74     35.50 o 
 -16   2  18       23.22       21.00     26.43 o 
 -14   2  18       46.66       36.19     24.82 o 
 -12   2  18       22.00       21.78     17.90 o 
 -10   2  18      251.27      230.60     34.12 o 
  -8   2  18      608.13      651.73     57.10 o 
  -6   2  18      294.59      300.51     45.99 o 
  -4   2  18      112.21       88.98     22.19 o 
  -2   2  18     1201.15     1180.04     63.01 o 
   0   2  18        5.36        4.51     20.23 o 
   2   2  18      133.93      120.54     36.81 o 
   4   2  18      143.43      149.66     38.43 o 
   6   2  18      191.79      204.32     44.30 o 
   8   2  18       36.95       77.69     26.83 o 
  10   2  18      398.06      471.39     83.91 o 
  12   2  18       51.92      114.84     48.35 o 
 -19   3  18        5.69        8.85     33.96 o 
 -17   3  18        1.36       29.32     38.29 o 
 -15   3  18        6.67      -18.33     21.23 o 
 -13   3  18       11.82       17.97     21.83 o 
 -11   3  18        2.27      -17.65     17.65 o 
  -9   3  18      242.39      226.21     41.52 o 
  -7   3  18     1312.18     1333.85     81.65 o 
  -5   3  18      528.65      539.34     48.45 o 
  -3   3  18     1367.36     1365.99     69.14 o 
  -1   3  18       53.07       22.58     20.87 o 
   1   3  18        0.87        3.29     18.25 o 
   3   3  18      531.82      383.23     59.13 o 
   5   3  18       52.74       48.77     27.32 o 
   7   3  18      270.69      344.14     54.33 o 
   9   3  18      328.91      358.17     97.66 o 
  11   3  18      141.10      157.19     74.53 o 
  13   3  18      227.62      524.16    127.71 o 
 -18   4  18       33.06      -55.16    110.11 o 
 -16   4  18        2.33       51.47     35.57 o 
 -14   4  18        0.33       40.92     44.48 o 
 -12   4  18      136.51      142.90     47.19 o 
 -10   4  18       97.28      159.79     35.18 o 
  -8   4  18       50.18       52.98     26.32 o 
  -6   4  18       91.00       93.79     23.27 o 
  -4   4  18        2.13       14.47     16.50 o 
  -2   4  18      752.91      577.73     56.44 o 
   0   4  18      454.26      401.33     62.96 o 
   2   4  18      614.33      642.11     61.66 o 
   4   4  18        0.10      -12.96     20.92 o 
   6   4  18       10.61       48.57     23.71 o 
   8   4  18       46.76       46.25     34.15 o 
  10   4  18       42.88       89.72     51.49 o 
  12   4  18       73.67      150.98     58.01 o 
 -17   5  18        2.15       49.68     40.45 o 
 -15   5  18      231.76      260.09     67.48 o 
 -13   5  18        4.02        5.04     26.91 o 
 -11   5  18      329.59      269.12     64.63 o 
  -9   5  18      262.75      267.02     61.35 o 
  -7   5  18      457.97      503.09     61.37 o 
  -5   5  18      579.57      683.79     53.95 o 
  -3   5  18       97.37       92.18     27.19 o 
  -1   5  18      528.59      480.09     59.70 o 
   1   5  18      119.46      119.96     38.85 o 
   3   5  18        1.71       18.26     21.16 o 
   5   5  18      155.28      127.19     34.86 o 
   7   5  18       17.11        8.08     30.18 o 
   9   5  18      282.43      378.19     79.31 o 
  11   5  18        3.09      -32.36     35.58 o 
 -16   6  18        1.54      -34.66     34.66 o 
 -14   6  18      107.20       30.01     51.40 o 
 -12   6  18      272.90       60.79    141.94 o 
 -10   6  18        7.80       28.94     28.50 o 
  -8   6  18      367.24      360.67     74.64 o 
  -6   6  18     1281.42     1423.16    130.84 o 
  -4   6  18     1863.66     1829.84    112.65 o 
  -2   6  18      495.99      469.06     55.78 o 
   0   6  18      135.61       98.96     31.98 o 
   2   6  18      157.09      131.80     41.55 o 
   4   6  18       20.80        9.42     63.56 o 
   6   6  18       36.53       12.82     33.90 o 
   8   6  18       17.37       19.13     39.73 o 
 -13   7  18       26.89       -9.03     36.12 o 
 -11   7  18      112.89       68.02     38.28 o 
  -9   7  18       35.51       40.06     34.22 o 
  -7   7  18        7.75       33.05     35.04 o 
  -5   7  18        7.44        1.31     22.14 o 
  -3   7  18      119.53      122.07     44.94 o 
  -1   7  18       71.57       95.57     30.47 o 
   1   7  18      321.08      332.35     53.08 o 
   3   7  18        8.49      -19.53     27.23 o 
   7   7  18       12.10      -40.99     40.99 o 
 -10   8  18       11.07       29.12     36.69 o 
  -8   8  18        0.07       -3.16     32.99 o 
  -6   8  18      207.31      224.70     66.12 o 
  -4   8  18       23.04       11.51     34.17 o 
  -2   8  18        4.02        2.47     26.02 o 
   0   8  18        0.01      -11.13     28.25 o 
   2   8  18       10.57       19.34     49.82 o 
   4   8  18       87.77       59.81     49.32 o 
  -5   9  18       25.03       79.96     49.80 o 
  -3   9  18       14.68        1.01     40.45 o 
  -1   9  18       81.95      132.41     49.25 o 
 -19   1  19        6.94       71.63     50.44 o 
 -17   1  19       43.47       72.40     38.90 o 
 -15   1  19        4.85       31.91     23.79 o 
 -13   1  19       65.09       96.14     24.35 o 
 -11   1  19      609.24      608.78     51.40 o 
  -9   1  19     4065.43     4357.24    118.16 o 
  -7   1  19      294.09      322.82     42.46 o 
  -5   1  19       63.78       57.57     23.62 o 
  -3   1  19       33.16       24.25     18.83 o 
  -1   1  19      367.21      398.28     40.43 o 
   1   1  19      839.71      823.52     71.24 o 
   3   1  19     7383.66     7678.93    202.78 o 
   5   1  19      991.30      893.88     79.06 o 
   7   1  19      173.68      137.25     32.03 o 
   9   1  19        3.49       39.27     24.79 o 
  11   1  19       11.75       42.47     53.69 o 
  13   1  19        0.26      -34.40     34.40 o 
 -20   2  19        0.01       58.97     61.38 o 
 -18   2  19      125.96      138.39     71.17 o 
 -16   2  19      105.46      144.97     40.51 o 
 -14   2  19       51.18       60.71     32.38 o 
 -12   2  19       15.85        6.82     18.10 o 
 -10   2  19      440.20      458.22     52.84 o 
  -8   2  19     1009.97      996.18     71.25 o 
  -6   2  19      290.15      256.72     43.45 o 
  -4   2  19      688.73      709.54     50.36 o 
  -2   2  19     1399.85     1453.73     70.91 o 
   0   2  19      324.05      358.37     55.50 o 
   2   2  19      340.77      278.47     50.29 o 
   4   2  19      394.35      385.49     57.97 o 
   6   2  19      384.26      413.91     56.56 o 
   8   2  19       54.15       62.24     29.85 o 
  10   2  19        1.07       -8.29     36.66 o 
  12   2  19      335.25      419.11     86.42 o 
 -19   3  19        3.80        0.66     53.97 o 
 -17   3  19        8.46       13.76     33.95 o 
 -15   3  19        0.27       16.97     31.29 o 
 -13   3  19      160.86      245.99     63.60 o 
 -11   3  19       70.04       58.53     24.44 o 
  -9   3  19       25.91       60.08     24.56 o 
  -7   3  19      676.12      694.51     60.16 o 
  -5   3  19     1007.26     1049.17     62.53 o 
  -3   3  19      273.81      336.24     56.55 o 
  -1   3  19      146.14      171.51     37.98 o 
   1   3  19        7.85      -16.78     16.78 o 
   3   3  19        1.59       -8.19     19.90 o 
   5   3  19       83.46       28.91     26.10 o 
   7   3  19       13.14        4.22     23.39 o 
   9   3  19        0.01       10.10     32.23 o 
  11   3  19      545.66      621.67    153.11 o 
 -18   4  19        1.74      -31.71     31.71 o 
 -16   4  19      192.44      144.07     51.50 o 
 -14   4  19        1.61       -6.58     29.95 o 
 -12   4  19      457.79      626.58    128.40 o 
 -10   4  19      238.33      297.99     50.37 o 
  -8   4  19      188.63      195.14     40.09 o 
  -6   4  19        1.45       16.25     17.77 o 
  -4   4  19       58.44       55.40     21.23 o 
  -2   4  19      768.59      661.66     61.92 o 
   0   4  19      149.61       74.33     27.31 o 
   2   4  19     1390.09     1414.52     92.48 o 
   4   4  19      592.40      592.77     65.31 o 
   6   4  19       11.02       22.07     20.94 o 
   8   4  19        2.32       54.64     36.23 o 
  10   4  19      177.96      192.39     61.05 o 
 -17   5  19       13.66       63.35     43.94 o 
 -15   5  19      123.04       74.93     95.19 o 
 -13   5  19       36.29      -34.10     34.10 o 
 -11   5  19       17.92       22.57     28.45 o 
  -9   5  19      220.95      281.50     64.22 o 
  -7   5  19      409.70      415.11     57.24 o 
  -5   5  19      135.07      137.76     29.35 o 
  -3   5  19       81.18       34.29     24.62 o 
  -1   5  19       22.98      -12.87     20.84 o 
   1   5  19      279.40      271.03     50.34 o 
   3   5  19      229.28      235.32     48.49 o 
   5   5  19      288.79      253.69     47.60 o 
   7   5  19        9.13      -20.01     35.19 o 
   9   5  19        5.32      -12.65     34.24 o 
 -16   6  19       35.68       35.88     40.03 o 
 -14   6  19        9.01       59.74     39.64 o 
 -12   6  19      421.11      562.23    115.65 o 
 -10   6  19      119.87      137.46     47.45 o 
  -8   6  19       64.96      100.95     39.00 o 
  -6   6  19       70.28       42.74     30.65 o 
  -4   6  19     1667.65     1877.89     93.22 o 
  -2   6  19      207.48      155.39     41.65 o 
   0   6  19       62.04       51.14     31.82 o 
   2   6  19       30.21        7.87     22.49 o 
   4   6  19        0.06       35.57     32.86 o 
   6   6  19      190.32       10.28     37.03 o 
   8   6  19       76.50       60.22     95.68 o 
 -13   7  19        5.67       29.79     36.64 o 
 -11   7  19        9.02       25.11     34.75 o 
  -9   7  19        5.65      -23.75     29.81 o 
  -7   7  19       28.43        4.36     30.26 o 
  -5   7  19       11.90      -10.61     23.33 o 
  -3   7  19       48.58       27.71     32.35 o 
  -1   7  19      234.85      213.51     44.73 o 
   1   7  19      235.95      159.81     39.81 o 
   3   7  19      196.49       90.95    179.80 o 
   5   7  19      202.86       -1.65     38.33 o 
 -10   8  19       44.08       86.00     42.60 o 
  -8   8  19       21.82       14.37     45.27 o 
  -6   8  19      122.91      151.43     52.59 o 
  -4   8  19        0.00      -23.05     23.05 o 
  -2   8  19       16.30      -18.39     36.90 o 
   0   8  19        2.77       25.10     26.67 o 
   2   8  19       76.84       58.36     43.89 o 
 -20   0  20       45.52       65.24     67.21 o 
 -18   0  20       55.57       71.96     78.48 o 
 -16   0  20      207.47      214.29     84.22 o 
 -14   0  20      662.46      757.30    126.72 o 
 -12   0  20      194.49      140.80     46.13 o 
 -10   0  20       95.97       53.82     39.44 o 
  -8   0  20        8.20      -18.00     22.44 o 
  -6   0  20       24.72        9.23     30.05 o 
  -4   0  20      105.55       33.61     42.31 o 
  -2   0  20        0.00       31.63     42.50 o 
   0   0  20      755.06      509.44    115.85 o 
   2   0  20     1414.09     1583.74    115.65 o 
   4   0  20    10123.51    10815.02    310.15 o 
   6   0  20       94.55      120.64     43.01 o 
   8   0  20      198.02      306.06     74.06 o 
  10   0  20      123.40       85.72     67.12 o 
  12   0  20       96.81      156.17     82.44 o 
 -19   1  20        8.08       72.70     41.54 o 
 -17   1  20        2.12        0.49     32.84 o 
 -15   1  20       13.19        3.80     26.59 o 
 -13   1  20      197.34      229.78     36.56 o 
 -11   1  20      210.12      175.15     33.53 o 
  -9   1  20     3038.56     3152.24    123.70 o 
  -7   1  20        0.47        2.97     17.46 o 
  -5   1  20       47.02       56.94     23.85 o 
  -3   1  20       50.49       55.91     22.13 o 
  -1   1  20      355.98      365.60     57.70 o 
   1   1  20        1.43       29.34     20.65 o 
   3   1  20       72.36       61.76     32.50 o 
   5   1  20      595.02      601.86     67.19 o 
   7   1  20       54.39       74.84     25.96 o 
   9   1  20      440.53      739.71     64.85 o 
  11   1  20       47.49      122.99     41.24 o 
 -18   2  20      282.71      193.09     55.74 o 
 -16   2  20      128.18      151.03     38.32 o 
 -14   2  20        2.60       -9.20     29.15 o 
 -12   2  20        1.02      -19.94     19.94 o 
 -10   2  20        2.52       19.10     19.70 o 
  -8   2  20      944.33      892.77     79.49 o 
  -6   2  20      318.34      324.90     48.45 o 
  -4   2  20     2443.15     2402.78     92.72 o 
  -2   2  20      295.12      300.40     37.10 o 
   0   2  20     1552.62     1624.98     96.10 o 
   2   2  20      220.10      258.16     49.85 o 
   4   2  20      338.51      387.80     60.22 o 
   6   2  20      117.56       87.75     31.71 o 
   8   2  20       46.47       59.21     27.77 o 
  10   2  20      339.26      182.06    105.57 o 
  12   2  20      164.93      404.04     84.67 o 
 -19   3  20        9.34       -5.93     59.50 o 
 -17   3  20      119.84       88.46     67.61 o 
 -15   3  20      122.70      151.02     46.66 o 
 -13   3  20       10.12       27.71     29.44 o 
 -11   3  20      122.98      174.12     37.72 o 
  -9   3  20        8.29       30.86     20.90 o 
  -7   3  20      188.17      182.89     39.54 o 
  -5   3  20       19.49       17.31     17.65 o 
  -3   3  20     1211.57     1167.59     67.85 o 
  -1   3  20        7.65      -10.73     19.77 o 
   1   3  20       81.72       25.21     21.67 o 
   3   3  20      307.48      265.88     51.26 o 
   5   3  20       54.16       -3.42     25.57 o 
   7   3  20      251.08      251.86     50.92 o 
   9   3  20       82.24       61.30     42.90 o 
  11   3  20        0.08       28.67     41.91 o 
 -18   4  20       52.60       87.85     49.79 o 
 -16   4  20       28.85       21.50     79.27 o 
 -14   4  20       46.35       45.54     35.17 o 
 -12   4  20      116.59      119.19     43.56 o 
 -10   4  20        1.77       14.25     23.87 o 
  -8   4  20        0.27        1.52     19.58 o 
  -6   4  20      203.46      196.50     34.39 o 
  -4   4  20      728.97      752.01     57.84 o 
  -2   4  20      898.87      830.39     61.25 o 
   0   4  20       11.80       13.84     26.93 o 
   2   4  20      446.93      454.51     60.95 o 
   4   4  20        2.07       14.32     24.64 o 
   6   4  20       20.84       27.58     32.41 o 
   8   4  20        9.80        4.52     35.15 o 
  10   4  20      200.57      259.64    103.79 o 
 -17   5  20      135.86      181.89     61.20 o 
 -15   5  20      134.72       57.81     81.05 o 
 -13   5  20        0.08        3.79     29.07 o 
 -11   5  20        0.07      -26.73     26.73 o 
  -9   5  20      452.59      459.73     85.49 o 
  -7   5  20      123.28      105.22     40.04 o 
  -5   5  20      501.04      493.16     57.79 o 
  -3   5  20       88.74       72.94     26.79 o 
  -1   5  20      169.09      284.20     50.45 o 
   1   5  20      801.11      796.29     70.24 o 
   3   5  20       46.66       34.17     26.50 o 
   5   5  20        6.36       31.55     25.55 o 
   7   5  20        0.18       -3.17     35.72 o 
   9   5  20      317.60      332.73     80.27 o 
 -14   6  20       32.73       -9.44     33.35 o 
 -12   6  20       55.92       30.43     51.20 o 
 -10   6  20        9.50       24.28     31.98 o 
  -8   6  20       54.62       17.68     34.08 o 
  -6   6  20      225.56      320.67     56.08 o 
  -4   6  20      344.27      397.30     53.57 o 
  -2   6  20      556.16      689.34     65.62 o 
   0   6  20       57.32       12.29     30.25 o 
   2   6  20       58.22       58.69     38.96 o 
   4   6  20       12.29      -10.52     28.20 o 
   6   6  20       32.28      -23.22     36.47 o 
   8   6  20        2.82      -18.34     43.39 o 
 -13   7  20       57.01       45.60     57.43 o 
 -11   7  20       12.44       28.47     36.24 o 
  -9   7  20       89.10       83.65     42.01 o 
  -7   7  20      196.13      204.62     60.17 o 
  -5   7  20       20.06        3.52     26.73 o 
  -3   7  20        0.69      -10.40     18.30 o 
  -1   7  20        1.95      -22.76     22.76 o 
   1   7  20       63.52       49.90     28.86 o 
   3   7  20       54.95       23.62     33.62 o 
   5   7  20        9.84      -21.27     44.78 o 
  -8   8  20      187.56      186.63     66.82 o 
  -6   8  20       39.05      -29.22     81.74 o 
  -4   8  20        7.85        8.34     26.60 o 
  -2   8  20        0.02      -24.04     43.08 o 
   0   8  20       58.18       -8.02     27.07 o 
   2   8  20       90.66       54.20     49.82 o 
 -19   1  21        0.26       20.57     37.03 o 
 -17   1  21       75.08       78.72     47.74 o 
 -15   1  21      291.64      271.87     53.22 o 
 -13   1  21      626.12      736.27     55.43 o 
 -11   1  21     2516.62     2627.70    118.98 o 
  -9   1  21     1311.37     1487.59     87.57 o 
  -7   1  21        9.25        0.25     17.16 o 
  -5   1  21      191.32      193.07     36.23 o 
  -3   1  21      213.30      200.61     48.93 o 
  -1   1  21       21.23      -16.10     19.36 o 
   1   1  21      518.12      631.37     66.64 o 
   3   1  21      140.18      168.27     45.16 o 
   5   1  21      736.06      645.64     67.39 o 
   7   1  21      133.26      148.03     43.81 o 
   9   1  21      784.07      923.73     83.44 o 
  11   1  21      122.31      165.10     59.89 o 
 -18   2  21       85.62       85.20     80.26 o 
 -16   2  21      114.40      161.17     54.97 o 
 -14   2  21        5.34       16.97     34.87 o 
 -12   2  21        1.53      -18.20     18.20 o 
 -10   2  21       94.73      103.47     30.28 o 
  -8   2  21       21.28       18.69     22.37 o 
  -6   2  21      106.85      100.65     30.09 o 
  -4   2  21       41.94       73.69     27.46 o 
  -2   2  21      954.74      932.34     60.96 o 
   0   2  21       32.53       61.46     28.47 o 
   2   2  21     1996.55     2080.64    113.53 o 
   4   2  21      378.28      383.13     61.57 o 
   6   2  21        0.01      -19.51     24.22 o 
   8   2  21       20.26       42.42     29.35 o 
  10   2  21      427.26      684.34    104.00 o 
 -17   3  21        0.08       35.54     36.09 o 
 -15   3  21       49.79      106.89     44.44 o 
 -13   3  21        1.68       58.87     33.26 o 
 -11   3  21      230.92      281.93     45.76 o 
  -9   3  21       83.18      141.64     33.00 o 
  -7   3  21       93.76       74.14     26.99 o 
  -5   3  21        0.85      -14.74     14.74 o 
  -3   3  21       48.34       26.62     19.60 o 
  -1   3  21        8.62      -19.18     19.18 o 
   1   3  21        2.00       -2.79     21.70 o 
   3   3  21      333.80      322.68     58.54 o 
   5   3  21        9.68       15.75     23.47 o 
   7   3  21       90.59       59.03     33.95 o 
   9   3  21       42.85       55.16     38.71 o 
 -16   4  21       75.73       54.42     39.04 o 
 -14   4  21       74.52       42.17     35.01 o 
 -12   4  21       41.95       34.48     47.15 o 
 -10   4  21        1.71       38.48     24.52 o 
  -8   4  21       44.87        0.25     21.92 o 
  -6   4  21       90.44       56.44     24.32 o 
  -4   4  21      101.95       94.85     25.23 o 
  -2   4  21       46.47       27.18     21.08 o 
   0   4  21      103.24       73.10     31.34 o 
   2   4  21      661.88      591.97     69.47 o 
   4   4  21      531.35      564.43     94.36 o 
   6   4  21        3.84      -23.00     23.00 o 
   8   4  21       18.71       16.91     38.17 o 
  10   4  21        0.06       -4.06     39.99 o 
 -15   5  21      161.14      139.83    139.57 o 
 -13   5  21       74.15       59.59     41.71 o 
 -11   5  21       19.75       35.96     34.79 o 
  -9   5  21       25.46       26.01     32.48 o 
  -7   5  21      816.54      787.26     87.86 o 
  -5   5  21      147.20      147.13     33.59 o 
  -3   5  21        0.10       -0.53     18.67 o 
  -1   5  21       25.11       15.46     23.62 o 
   1   5  21       24.10        2.13     23.15 o 
   3   5  21       25.90       19.29     28.42 o 
   5   5  21      268.85      466.54    129.88 o 
   7   5  21       28.83      -31.79     41.29 o 
 -14   6  21      154.23      116.03     46.12 o 
 -12   6  21      142.12       46.11     93.80 o 
 -10   6  21      192.47       50.50     93.41 o 
  -8   6  21      257.69      215.54     56.96 o 
  -6   6  21       32.02       53.08     30.27 o 
  -4   6  21      559.58      647.41     57.85 o 
  -2   6  21       45.15       29.92     23.89 o 
   0   6  21       30.46        4.65     30.73 o 
   2   6  21       15.81       -6.51     26.06 o 
   4   6  21      129.48      -10.59     32.25 o 
   6   6  21      165.46       45.97     45.88 o 
 -11   7  21       59.94      137.46     43.98 o 
  -9   7  21        4.00       13.78     29.61 o 
  -7   7  21      393.88      440.09     87.73 o 
  -5   7  21       10.97        0.37     27.02 o 
  -3   7  21        3.96       57.64     29.42 o 
  -1   7  21        2.60        3.49     25.03 o 
   1   7  21        0.61       26.96     39.86 o 
   3   7  21       42.48       31.41     87.58 o 
  -6   8  21       82.52      117.26     59.60 o 
  -4   8  21       23.43       40.68     27.64 o 
  -2   8  21       82.40      117.94     44.06 o 
   0   8  21        3.07        8.92     36.42 o 
 -18   0  22       12.63      -43.69     52.39 o 
 -16   0  22      613.48      679.06    118.42 o 
 -14   0  22      803.04      762.67    140.56 o 
 -12   0  22      353.44      310.21     61.87 o 
 -10   0  22     2455.45     2711.29    213.31 o 
  -8   0  22     1647.09     1778.40    173.57 o 
  -6   0  22      117.43       78.28     61.68 o 
  -4   0  22      188.19      130.87     70.18 o 
  -2   0  22        5.67      -23.52     38.35 o 
   0   0  22      874.56      969.66    137.79 o 
   2   0  22     1131.26     1371.17    159.14 o 
   4   0  22      620.60      513.54     86.46 o 
   6   0  22       51.67       52.71     37.90 o 
   8   0  22       96.22      112.93     47.72 o 
  10   0  22      191.22      164.42     58.62 o 
 -19   1  22      138.31      113.62     50.49 o 
 -17   1  22      373.26      395.57    127.90 o 
 -15   1  22       34.74        4.38     33.13 o 
 -13   1  22      926.97     1103.14     82.12 o 
 -11   1  22      667.72      773.61     66.28 o 
  -9   1  22       42.90       32.49     25.57 o 
  -7   1  22      261.30      233.70     37.57 o 
  -5   1  22       27.43       21.53     34.32 o 
  -3   1  22       27.55       12.25     31.26 o 
  -1   1  22     1031.13     1031.85     81.20 o 
   1   1  22     1833.45     1877.36    108.46 o 
   3   1  22     2079.09     2221.35    119.78 o 
   5   1  22       51.86       52.42     29.19 o 
   7   1  22        2.52        2.99     33.28 o 
   9   1  22       41.69      103.66     41.16 o 
  11   1  22      510.42      741.07    125.63 o 
 -18   2  22      104.85      105.17     75.32 o 
 -16   2  22       36.60       89.99     44.18 o 
 -14   2  22        0.01       -4.88     32.34 o 
 -12   2  22      134.94      135.19     34.59 o 
 -10   2  22       54.87       70.46     28.13 o 
  -8   2  22      662.23      750.25     64.86 o 
  -6   2  22       27.02       62.02     24.68 o 
  -4   2  22      537.85      513.23     60.67 o 
  -2   2  22       32.94       10.28     22.64 o 
   0   2  22      339.47      370.97     60.79 o 
   2   2  22     1334.30     1346.91     93.44 o 
   4   2  22      358.34      434.63     67.76 o 
   6   2  22       22.89       -1.92     26.78 o 
   8   2  22      344.50      493.07     73.77 o 
  10   2  22        0.26      -34.74     34.74 o 
 -17   3  22       20.58      -10.03     49.92 o 
 -15   3  22       47.19       11.50     32.81 o 
 -13   3  22      221.24      191.62     57.71 o 
 -11   3  22        2.47        4.27     20.77 o 
  -9   3  22       72.75      113.19     30.32 o 
  -7   3  22      187.17      185.72     41.95 o 
  -5   3  22      693.03      664.63     53.84 o 
  -3   3  22      228.03      139.16     32.08 o 
  -1   3  22       15.89      -15.66     15.66 o 
   1   3  22       70.35       78.21     32.80 o 
   3   3  22      259.19      259.88     52.98 o 
   5   3  22      236.33      214.27     49.69 o 
   7   3  22       13.66      108.30     35.64 o 
   9   3  22      134.32      178.84    101.91 o 
 -16   4  22       26.05       20.04     39.25 o 
 -14   4  22        1.57       10.61     29.09 o 
 -12   4  22       33.26       37.80     57.33 o 
 -10   4  22      173.17      256.57     47.49 o 
  -8   4  22      139.04      129.33     34.33 o 
  -6   4  22       38.81       53.22     22.29 o 
  -4   4  22      147.77      109.50     28.87 o 
  -2   4  22      190.04      177.89     43.14 o 
   0   4  22        7.56       33.83     26.99 o 
   2   4  22       23.11        6.61     25.46 o 
   4   4  22        6.56      -24.37     24.37 o 
   6   4  22       19.47       36.98     25.20 o 
   8   4  22        3.80       67.90     38.06 o 
 -15   5  22      229.28       39.25    165.37 o 
 -13   5  22        0.44       79.51     38.13 o 
 -11   5  22       58.85       41.58     36.89 o 
  -9   5  22       26.64       54.92     29.38 o 
  -7   5  22      181.03      125.75     39.10 o 
  -5   5  22       17.21       31.58     21.68 o 
  -3   5  22       57.42       58.79     24.76 o 
  -1   5  22       25.14       74.39     31.27 o 
   1   5  22       13.56       19.77     24.57 o 
   3   5  22       33.17        2.17     35.13 o 
   5   5  22      143.40      135.83    181.18 o 
   7   5  22       12.29       12.33     43.04 o 
 -14   6  22       15.44       38.86     51.40 o 
 -12   6  22      153.25       85.21    127.41 o 
 -10   6  22      160.79       60.38     58.22 o 
  -8   6  22      847.05      949.96    107.98 o 
  -6   6  22        0.81       -9.01     23.36 o 
  -4   6  22      109.38      129.44     33.43 o 
  -2   6  22      113.61       45.19     41.51 o 
   0   6  22        1.30      -24.41     24.41 o 
   2   6  22        5.12       18.93     45.30 o 
   4   6  22       25.78       12.79     42.84 o 
 -11   7  22       33.96      -22.08     32.27 o 
  -9   7  22       73.29       42.73     43.14 o 
  -7   7  22        2.29        4.94     34.99 o 
  -5   7  22      116.37      159.67     40.61 o 
  -3   7  22        0.02      -28.53     28.59 o 
  -1   7  22      184.47      171.41     48.86 o 
   1   7  22       77.89       51.68     34.44 o 
   3   7  22        2.14        8.00     39.84 o 
 -17   1  23       11.35      130.87     74.13 o 
 -15   1  23      323.64      279.10     63.88 o 
 -13   1  23        2.29        0.38     24.66 o 
 -11   1  23     2808.81     3476.27    141.32 o 
  -9   1  23      370.16      366.07     69.10 o 
  -7   1  23        0.07       -0.56     25.18 o 
  -5   1  23       54.83        9.34     27.55 o 
  -3   1  23       59.96       73.78     36.71 o 
  -1   1  23      427.93      425.98     79.03 o 
   1   1  23      148.92      172.98     44.28 o 
   3   1  23     1198.73     1093.87     87.30 o 
   5   1  23        0.11      -18.24     24.52 o 
   7   1  23      318.71      363.95     86.39 o 
   9   1  23      190.70      200.26     49.41 o 
 -18   2  23        0.25      -24.51     58.32 o 
 -16   2  23        9.53       89.16     62.17 o 
 -14   2  23        0.06       11.85     34.25 o 
 -12   2  23       25.39       42.51     25.28 o 
 -10   2  23      107.22       91.07     30.28 o 
  -8   2  23      107.84      143.71     33.68 o 
  -6   2  23      238.71      249.32     46.16 o 
  -4   2  23     1031.65      862.13     89.81 o 
  -2   2  23       66.88       85.33     32.09 o 
   0   2  23       37.62       10.24     38.12 o 
   2   2  23     1424.82     1569.30    103.61 o 
   4   2  23        2.85        7.48     26.74 o 
   6   2  23        0.46       27.54     30.94 o 
   8   2  23      135.67      177.13     48.78 o 
 -17   3  23      760.90     1047.18    109.97 o 
 -15   3  23        8.79       -7.68     62.27 o 
 -13   3  23       67.48       46.39     36.23 o 
 -11   3  23       12.64       -4.11     33.03 o 
  -9   3  23        9.62       23.15     21.07 o 
  -7   3  23        2.87       -9.74     20.68 o 
  -5   3  23       93.98       31.55     27.47 o 
  -3   3  23        0.25        8.23     19.05 o 
  -1   3  23      255.84      147.07     40.59 o 
   1   3  23      657.48      674.52     74.02 o 
   3   3  23      378.43      371.16     63.10 o 
   5   3  23       16.17       -0.93     33.94 o 
   7   3  23       97.54       70.29     37.71 o 
   9   3  23       55.51      -23.18     38.70 o 
 -16   4  23        6.15      -15.66     38.55 o 
 -14   4  23      360.51       79.62    135.81 o 
 -12   4  23       58.54       68.57     33.80 o 
 -10   4  23       87.95       98.11     29.15 o 
  -8   4  23        0.03       14.33     22.43 o 
  -6   4  23      216.18      177.09     35.78 o 
  -4   4  23      278.96      223.69     39.02 o 
  -2   4  23      262.32      287.48     44.85 o 
   0   4  23       84.50      140.45     39.29 o 
   2   4  23        1.10       -2.00     22.29 o 
   4   4  23        0.98      -24.97     26.39 o 
   6   4  23       22.71       49.41    105.47 o 
   8   4  23        0.90      -38.95     38.95 o 
 -15   5  23       12.68      -36.54     36.54 o 
 -13   5  23       28.89       10.15     33.67 o 
 -11   5  23       44.18       79.28     60.59 o 
  -9   5  23       88.70      130.29     34.83 o 
  -7   5  23       64.45       37.36     26.62 o 
  -5   5  23      132.33      127.83     32.34 o 
  -3   5  23      298.16      265.74     45.65 o 
  -1   5  23      163.28      169.05     41.33 o 
   1   5  23       61.93       34.77     47.02 o 
   3   5  23      209.39       51.46     91.30 o 
   5   5  23        0.02       50.52     79.27 o 
 -12   6  23        0.50      -32.97     32.97 o 
 -10   6  23        0.21      -23.51     31.76 o 
  -8   6  23      990.93     1322.87    276.17 o 
  -6   6  23       47.59       27.85     32.85 o 
  -4   6  23      216.45      231.42     42.48 o 
  -2   6  23        7.88      -12.79     22.37 o 
   0   6  23        5.18      -12.78     24.76 o 
   2   6  23        3.26       47.35     31.40 o 
   4   6  23        0.33       -2.62     45.02 o 
  -9   7  23       21.49       77.23     76.21 o 
  -7   7  23       26.25       41.53     40.03 o 
  -5   7  23       74.30       75.78     33.32 o 
  -3   7  23       17.28      -17.49     30.22 o 
  -1   7  23       59.79      101.56     30.89 o 
   1   7  23       11.55       -2.71     36.73 o 
 -14   0  24      252.82      215.88     79.08 o 
 -12   0  24       19.15       40.33     48.04 o 
 -10   0  24      640.62      664.43    113.67 o 
  -8   0  24      237.51      230.11     82.63 o 
  -6   0  24      657.30      803.60    129.09 o 
  -4   0  24     1391.75     1426.72    166.26 o 
  -2   0  24     2040.20     2443.43    216.07 o 
   0   0  24      896.22      823.77    129.09 o 
   2   0  24       67.54       17.20     42.31 o 
   4   0  24       15.21       59.31     62.67 o 
   6   0  24        0.40       61.58     55.16 o 
   8   0  24     1169.40     1414.35    132.38 o 
 -17   1  24      323.61      285.66    113.67 o 
 -15   1  24      248.63      230.07     73.05 o 
 -13   1  24      597.72      607.38     81.41 o 
 -11   1  24      677.46      833.41     91.22 o 
  -9   1  24      228.35      127.59    102.30 o 
  -7   1  24       15.70       29.53     32.03 o 
  -5   1  24       66.35       56.46     39.24 o 
  -3   1  24      163.96      150.63     51.14 o 
  -1   1  24      255.90      207.56     56.35 o 
   1   1  24      855.01     1005.80     83.02 o 
   3   1  24        6.65       -7.97     29.38 o 
   5   1  24       57.77       78.10     42.59 o 
   7   1  24       53.62      100.25     46.17 o 
   9   1  24       44.46       50.24     39.40 o 
 -16   2  24       17.41       11.90     42.10 o 
 -14   2  24        0.00       22.47     45.47 o 
 -12   2  24      107.68      140.65     41.54 o 
 -10   2  24      156.12      164.90     38.30 o 
  -8   2  24      366.42      412.00     76.21 o 
  -6   2  24      166.71      174.64     52.53 o 
  -4   2  24      359.89      460.73     83.62 o 
  -2   2  24       10.97       -1.39     21.71 o 
   0   2  24       26.67       49.01     28.93 o 
   2   2  24      522.67      615.34     71.86 o 
   4   2  24        1.30       26.22     25.40 o 
   6   2  24        3.18       25.88     33.01 o 
   8   2  24       18.64      -15.75     34.44 o 
 -17   3  24       40.22       49.74     57.13 o 
 -15   3  24       14.22       29.34     35.40 o 
 -13   3  24      304.59      376.26     76.73 o 
 -11   3  24        0.06       -8.27     20.88 o 
  -9   3  24       16.27       41.23     25.46 o 
  -7   3  24       11.67       19.35     21.52 o 
  -5   3  24        0.13      -23.23     23.23 o 
  -3   3  24        5.08        4.22     20.67 o 
  -1   3  24      352.92      365.14     61.98 o 
   1   3  24     1314.98     1595.29    117.15 o 
   3   3  24       59.70       40.22     45.41 o 
   5   3  24      578.21      601.84     90.43 o 
   7   3  24      143.23      265.54     67.93 o 
 -16   4  24       21.57      116.51     44.01 o 
 -14   4  24      126.82      121.34    132.15 o 
 -12   4  24        0.14       30.08     30.15 o 
 -10   4  24       12.90       12.25     24.01 o 
  -8   4  24       99.99       98.21     31.47 o 
  -6   4  24        0.21       23.24     24.98 o 
  -4   4  24      236.11      236.60     43.24 o 
  -2   4  24      453.33      547.35     80.75 o 
   0   4  24      354.79      435.52     78.66 o 
   2   4  24      351.35       98.33    123.31 o 
   4   4  24       60.94       13.52     34.72 o 
   6   4  24      451.35      725.91    137.20 o 
 -13   5  24      131.43      130.40    115.65 o 
 -11   5  24      239.82      167.01    132.15 o 
  -9   5  24       37.48       41.70     35.98 o 
  -7   5  24      101.67       72.07     53.75 o 
  -5   5  24      585.65      769.36     67.11 o 
  -3   5  24       52.31       51.01     23.78 o 
  -1   5  24        5.72       34.19     22.76 o 
   1   5  24        3.52       -2.92     25.05 o 
   3   5  24       22.19        5.12     30.43 o 
   5   5  24       24.78       41.86     63.75 o 
 -12   6  24        7.32       34.32     39.68 o 
 -10   6  24      425.21      480.51     94.24 o 
  -8   6  24       68.93       15.11     48.33 o 
  -6   6  24      626.38      751.34     76.97 o 
  -4   6  24        4.17      -25.56     28.62 o 
  -2   6  24       29.59       98.64     30.57 o 
   0   6  24        2.30       -3.28     29.45 o 
   2   6  24       37.22       46.15     33.18 o 
  -7   7  24      207.19      121.64     80.46 o 
  -5   7  24        5.66       40.64     31.11 o 
  -3   7  24        8.82      -24.56     43.97 o 
 -15   1  25       20.28        8.50     43.89 o 
 -13   1  25      314.78      446.19     79.50 o 
 -11   1  25      139.01      233.13    174.86 o 
  -9   1  25       69.08       54.01     37.11 o 
  -7   1  25      134.97      206.35     57.92 o 
  -5   1  25       10.12       16.28     30.29 o 
  -3   1  25      417.14      269.61     61.02 o 
  -1   1  25      106.76      129.11     50.26 o 
   1   1  25       14.96      -30.83     30.83 o 
   3   1  25      173.44       91.40     59.63 o 
   5   1  25      155.11      220.79     53.13 o 
   7   1  25       10.53       25.55     44.91 o 
 -16   2  25        0.42       41.91     36.19 o 
 -14   2  25        7.00       20.80     41.17 o 
 -12   2  25        1.22       42.51     34.75 o 
 -10   2  25      192.00      137.14     47.10 o 
  -8   2  25      185.37      238.28     63.71 o 
  -6   2  25      315.19      453.11     84.47 o 
  -4   2  25      480.28      444.13     97.56 o 
  -2   2  25       74.09      108.26     43.16 o 
   0   2  25       55.41       90.75     39.80 o 
   2   2  25        0.15       13.84     27.22 o 
   4   2  25        0.35      -22.86     22.86 o 
   6   2  25      188.76      238.38     55.70 o 
 -15   3  25        0.48       -1.49     36.97 o 
 -13   3  25      229.37       56.18     69.39 o 
 -11   3  25      543.10      599.84     76.49 o 
  -9   3  25      120.53      129.68     35.89 o 
  -7   3  25        6.21       11.63     35.58 o 
  -5   3  25       26.28       53.86     37.62 o 
  -3   3  25        0.64        7.62     24.34 o 
  -1   3  25        1.14       -7.21     24.99 o 
   1   3  25      360.09      135.79     96.13 o 
   3   3  25      128.13       28.87     44.54 o 
   5   3  25       90.78       51.24     50.66 o 
   7   3  25      168.06      335.09     80.25 o 
 -14   4  25        9.27       19.29     41.83 o 
 -12   4  25        2.49       19.58     31.07 o 
 -10   4  25       11.49       10.49     25.62 o 
  -8   4  25        5.68        3.39     25.44 o 
  -6   4  25        1.87      -32.18     34.89 o 
  -4   4  25       60.60       91.07     31.74 o 
  -2   4  25      201.31      188.22     48.67 o 
   0   4  25     1851.77     2036.39    206.39 o 
   2   4  25      213.11       60.61     68.20 o 
   4   4  25      175.67      146.35     94.11 o 
 -13   5  25       77.66       21.15     61.78 o 
 -11   5  25      140.50      107.45     48.73 o 
  -9   5  25       14.83      -25.42     25.42 o 
  -7   5  25       25.37       13.13     26.79 o 
  -5   5  25       29.47       18.77     28.08 o 
  -3   5  25      159.51      217.24     43.26 o 
  -1   5  25        8.99       -5.01     56.09 o 
   1   5  25      266.72       88.49     99.28 o 
   3   5  25        6.96       27.35     38.54 o 
 -10   6  25       96.81       92.24     41.48 o 
  -8   6  25      191.39      156.56     54.17 o 
  -6   6  25        0.01      -21.30     27.36 o 
  -4   6  25        6.38       41.24     25.85 o 
  -2   6  25        2.40       -5.80     31.90 o 
   0   6  25        0.15        6.08     30.71 o 
 -14   0  26      150.58      276.96     95.29 o 
 -12   0  26      195.83      346.35     97.06 o 
 -10   0  26        0.02      -30.44     39.54 o 
  -8   0  26        0.98       13.44     49.82 o 
  -6   0  26     1488.07     1523.39    179.11 o 
  -4   0  26      104.53       49.42     52.98 o 
  -2   0  26     1983.45     2272.43    223.98 o 
   0   0  26     1225.93     1367.21    174.16 o 
   2   0  26       39.37       69.19     61.88 o 
   4   0  26        0.02      -53.18     53.18 o 
   6   0  26        3.73      -59.70     59.70 o 
 -15   1  26        1.89      -44.68     44.68 o 
 -13   1  26        3.47       -0.63     33.83 o 
 -11   1  26      284.92      272.08     67.74 o 
  -9   1  26        1.25       33.55     31.10 o 
  -7   1  26        3.92       -1.51     33.72 o 
  -5   1  26      457.09      590.65     97.90 o 
  -3   1  26       46.78       73.04     47.66 o 
  -1   1  26        0.06       -6.97     42.21 o 
   1   1  26       23.50       41.79     29.53 o 
   3   1  26       17.51       10.55     32.78 o 
   5   1  26        2.20       54.09     38.14 o 
   7   1  26      719.68      771.79     86.28 o 
 -16   2  26       11.85      119.40     68.60 o 
 -14   2  26        0.39        8.50     33.21 o 
 -12   2  26      922.86     1242.87    161.91 o 
 -10   2  26      329.51      334.77     87.28 o 
  -8   2  26        1.61       27.16     35.31 o 
  -6   2  26       42.00       98.15     43.98 o 
  -4   2  26       96.56      106.53     46.05 o 
  -2   2  26       70.50       57.77     42.34 o 
   0   2  26        1.06      -17.60     29.07 o 
   2   2  26        2.43      -11.34     26.72 o 
   4   2  26       29.38      -17.82     30.86 o 
   6   2  26      192.40      408.87     69.10 o 
 -15   3  26      206.78      238.72     74.63 o 
 -13   3  26      631.51      601.96    122.17 o 
 -11   3  26       99.16       59.61     37.26 o 
  -9   3  26      153.20       83.76     43.99 o 
  -7   3  26        0.07       -9.97     35.49 o 
  -5   3  26        0.22       23.72     33.82 o 
  -3   3  26       39.54        4.67     24.44 o 
  -1   3  26        0.99       16.94     25.99 o 
   1   3  26      375.24       93.96    131.69 o 
   3   3  26      903.56     1034.19    112.35 o 
   5   3  26       21.25        5.47     33.13 o 
 -14   4  26       15.24      -34.53     56.74 o 
 -12   4  26       13.49      -18.96     34.35 o 
 -10   4  26      263.12      404.96     77.16 o 
  -8   4  26       22.23       49.72     27.10 o 
  -6   4  26        0.32       26.08     73.94 o 
  -4   4  26       38.53       38.67     27.54 o 
  -2   4  26        5.51        4.00     38.99 o 
   0   4  26      728.09      845.91    140.16 o 
   2   4  26      353.06      226.99    194.04 o 
   4   4  26      148.28      125.87    109.09 o 
 -11   5  26        4.48      -23.85     37.96 o 
  -9   5  26      324.03      275.33     71.14 o 
  -7   5  26       39.79       26.58     41.35 o 
  -5   5  26        1.21       26.82     23.11 o 
  -3   5  26       82.42      105.17     35.83 o 
  -1   5  26      123.58      119.33     92.84 o 
   1   5  26       93.61       46.37     37.74 o 
  -8   6  26      422.06      519.60     94.08 o 
  -6   6  26       15.90      -28.78     28.78 o 
  -4   6  26      113.53      128.61     42.98 o 
  -2   6  26       36.41       30.57     31.06 o 
 -15   1  27       28.45       19.77     57.33 o 
 -13   1  27        0.76      -26.08     32.53 o 
 -11   1  27       52.58       38.61     42.36 o 
  -9   1  27        7.58       23.89     37.86 o 
  -7   1  27       63.53       65.95     40.26 o 
  -5   1  27       22.37       34.06     44.97 o 
  -3   1  27      155.77      118.13     47.70 o 
  -1   1  27       98.68      149.23     55.98 o 
   1   1  27       29.39       20.16     35.46 o 
   3   1  27       38.66       53.74     41.51 o 
   5   1  27        7.95      -25.56     32.30 o 
 -14   2  27        2.02      -46.06     46.06 o 
 -12   2  27      165.04       59.84     77.30 o 
 -10   2  27      161.77        7.91    101.41 o 
  -8   2  27      333.02      145.75    169.22 o 
  -6   2  27        0.01       39.44     35.01 o 
  -4   2  27       27.56       41.68     36.14 o 
  -2   2  27        1.89       30.59     36.24 o 
   0   2  27        0.18       -3.31     20.99 o 
   2   2  27       40.88       -1.22     29.34 o 
   4   2  27      189.42      145.47     95.29 o 
 -11   3  27      183.17      183.15    120.89 o 
  -9   3  27       41.44       19.16     28.15 o 
  -7   3  27        8.54       24.37     31.29 o 
  -5   3  27       70.24       84.96     44.75 o 
  -3   3  27       50.50       35.52     39.52 o 
  -1   3  27       49.03       11.32     26.84 o 
   1   3  27       90.36       10.00     28.71 o 
   3   3  27       18.05        6.36     32.29 o 
 -12   4  27       63.56       41.71     65.24 o 
 -10   4  27      128.88       46.88    109.42 o 
  -8   4  27       25.99       10.27     37.71 o 
  -6   4  27        0.00       42.32     35.63 o 
  -4   4  27        0.58      -24.84     25.33 o 
  -2   4  27      283.60      121.72     84.68 o 
   0   4  27       10.41       20.98     30.53 o 
   2   4  27       56.74       11.24     61.08 o 
  -9   5  27      166.54      290.74     50.74 o 
  -7   5  27       33.88       77.84     52.59 o 
  -5   5  27       26.04       65.64     33.51 o 
  -3   5  27       86.73       10.45     39.93 o 
  -1   5  27      193.88      226.34     91.24 o 
 -14   0  28      137.15       68.60     54.76 o 
 -12   0  28       10.64       28.27     48.63 o 
 -10   0  28       11.03       19.57     52.19 o 
  -8   0  28        1.50      -37.76     37.76 o 
  -4   0  28       20.27        6.72     47.25 o 
  -2   0  28      211.38      281.11    105.17 o 
   0   0  28      451.22      327.37     98.84 o 
   2   0  28       75.39       55.55     68.00 o 
   4   0  28      254.73      145.50     74.92 o 
 -15   1  28        5.59       27.48     67.61 o 
 -13   1  28       27.77        2.68     37.46 o 
 -11   1  28        9.10       14.24     67.91 o 
  -9   1  28       63.83       -0.77     31.04 o 
  -7   1  28       17.60       -8.81     31.81 o 
  -3   1  28      425.48       95.07    192.94 o 
  -1   1  28      119.33      215.02     62.54 o 
   1   1  28        0.51      -11.92     34.77 o 
   3   1  28       31.72      -36.18     36.18 o 
 -14   2  28       35.77       27.68     64.25 o 
 -12   2  28      100.21       82.48    103.19 o 
 -10   2  28      287.24      133.17    164.38 o 
  -8   2  28        7.18      -28.50     29.22 o 
  -6   2  28      153.33       15.52     35.58 o 
  -4   2  28        0.14       12.71     36.47 o 
  -2   2  28        9.04      -28.43     28.43 o 
   0   2  28        4.91       23.27     36.39 o 
   2   2  28       50.93       86.96     50.74 o 
 -13   3  28      202.09        1.78     57.33 o 
 -11   3  28      108.72      116.20     70.67 o 
  -9   3  28       32.39       19.18     38.37 o 
  -7   3  28       58.79       24.16     35.31 o 
  -5   3  28        1.10      -11.62     27.63 o 
  -3   3  28        6.90       33.16     47.45 o 
  -1   3  28       53.80      -18.05     33.30 o 
   1   3  28      126.15       10.65     35.63 o 
 -10   4  28        8.93      133.44     86.98 o 
  -8   4  28        8.60       46.19     35.34 o 
  -6   4  28        1.36       13.36     57.43 o 
  -4   4  28        1.93      -33.64     33.64 o 
  -2   4  28       17.58       28.98     30.57 o 
   0   4  28       59.53      -30.76     30.76 o 
  -7   5  28       57.03       94.04     52.78 o 
  -5   5  28       52.32      115.85     51.77 o 
  -3   5  28       90.20       62.74     63.95 o 
 -13   1  29        1.50      -18.86     42.15 o 
 -11   1  29       69.89       34.80     77.39 o 
  -9   1  29       44.94       61.15     45.47 o 
  -7   1  29       10.66      -19.20     26.91 o 
  -5   1  29      197.82       29.17     33.48 o 
  -3   1  29       50.90      -10.48     38.04 o 
  -1   1  29      204.40      161.20     58.57 o 
   1   1  29       98.08      128.53     50.34 o 
 -12   2  29        2.02       25.97     40.07 o 
 -10   2  29      149.47      125.68    183.16 o 
  -8   2  29       94.58       85.16     76.51 o 
  -6   2  29       93.98       34.91     40.06 o 
  -4   2  29       56.17       45.35     39.35 o 
  -2   2  29       20.80       52.07     42.75 o 
   0   2  29        4.39      -19.00     33.76 o 
   2   2  29      245.06      285.30     75.12 o 
 -11   3  29       83.07      143.65     56.12 o 
  -9   3  29      114.56       60.32    103.59 o 
  -7   3  29       12.36        4.72     36.01 o 
  -5   3  29       56.37        3.68     41.08 o 
  -3   3  29        0.39       46.94     41.78 o 
  -1   3  29        6.83      -16.01     39.34 o 
  -8   4  29       29.06      102.88     58.89 o 
  -6   4  29      183.33      237.02     90.34 o 
  -4   4  29       85.36       -5.42     41.24 o 
  -2   4  29       62.16       64.86     39.46 o 
 -12   0  30        7.66       45.07     60.89 o 
 -10   0  30      118.29       -8.50     51.40 o 
  -8   0  30       81.27        8.70     53.57 o 
  -2   0  30        8.84      -31.04     40.92 o 
   0   0  30      223.98      130.47     91.13 o 
 -11   1  30        0.60      -27.96     41.02 o 
  -9   1  30       24.20       18.38     40.89 o 
  -7   1  30        0.10       20.67     70.38 o 
  -5   1  30       29.81       10.23     41.07 o 
  -3   1  30      405.84      176.30    140.06 o 
  -1   1  30        1.95        0.22     40.43 o 
 -10   2  30       67.81        7.85     73.05 o 
  -8   2  30      267.27       96.80    231.59 o 
  -6   2  30       43.49       12.23     42.49 o 
  -4   2  30       36.41       73.81     89.75 o 
  -2   2  30        1.80      -15.18     38.37 o 
  -9   3  30       32.50       31.48     61.88 o 
  -7   3  30        1.12       21.67     46.05 o 
  -5   3  30        2.29       50.43     39.08 o 
  -3   3  30      104.12       61.39     91.43 o 
  -9   1  31        4.13       19.89     44.42 o 
  -7   1  31        1.22      -19.24     40.23 o 
  -5   1  31       10.14       -7.66     44.75 o 
  -3   1  31        9.04       32.57     49.94 o 
  -6   2  31      109.37        2.14     46.03 o 
  -4   2  31        9.05       13.43     40.35 o 
                                                 
